# Supplementary material for: RNA-seq analysis reveals the genes/pathways responsible for genetic plasticity of rice to varying environmental conditions on direct-sowing and transplanting
Source: Sci Rep. 2022 Feb 10;12:2241. doi: 10.1038/s41598-022-06009-w (PMC8831524; doi:10.1038/s41598-022-06009-w)
Supplement: Supplementary file 3 — Supplementary Table S2. [file 41598_2022_6009_MOESM3_ESM.xlsx]

## Sheet: Sheet4
RNA-seq analysis reveals the genes/pathways responsible for genetic plasticity of rice to varying environmental conditions on direct-sowing and transplanting
Suresh Kumar, Karishma Seem, Santosh Kumar, and Trilochan Mohapatra
Supplementary Table S2: Top 100 up-regulated genes in rice under direct-sown conditions
Gene ID	N22 Leaf Log2 FC	IR64 Leaf Log2 FC		N22 Root Log2 FC	IR64 Root Log2 FC	Annotation
	Leaf			Root
LOC_Os05g06480	16.5381	-1.46966		0.80688	1.67822	Inorganic H+ pyrophosphatase, putative, expressed
LOC_Os11g31330	16.5034	1.16568		0.909691	2.09326	No apical meristem protein, putative, expressed
LOC_Os10g11580	16.2825	-3.46965		0.677245	5.1209	Histone-like transcription factor and archaeal histone, putative, expressed
LOC_Os01g01470	16.0107	-2.46966		5.74141	1.67822	No apical meristem protein, putative, expressed
LOC_Os02g15350	15.8068	0.973031		5.41948	0.678219	Dof zinc finger domain containing protein, putative, expressed
LOC_Os01g25450	15.7719	-1.46966		0.976805	-1.56971	AIG1 family protein, expressed
LOC_Os02g15169	15.7453	NA		1.9768	5.70586	Glutelin, putative, expressed
LOC_Os02g12310	15.6637	-3.63958		5.22684	1.67822	No apical meristem protein, putative, expressed
LOC_Os03g25350	15.5151	8.58563		4.41948	4.1209	LTPL36 - Protease inhibitor/seed storage/LTP family protein precursor, expressed
LOC_Os04g48490	15.5151	1.80311		1.51477	-1.32178	Fasciclin-like arabinogalactan protein, putative, expressed
LOC_Os03g40440	15.3674	7.00067		3.41949	1.09326	B12D protein, putative, expressed
LOC_Os05g49930	15.3513	-2.46966		1.9768	0.678218	GRAS family transcription factor domain containing protein, expressed
LOC_Os07g41290	15.1161	NA		4.41948	-4.93439	DEFL13 - Defensin and Defensin-like DEFL family, expressed
LOC_Os07g42490	15.0694	4.67347		3.29873	-0.643709	Sucrose synthase, putative, expressed
LOC_Os01g58660	14.7546	NA		2.78416	-7.62244	LTPL29 - Protease inhibitor/seed storage/LTP family protein precursor, expressed
LOC_Os02g10800	14.7049	-3.05462		3.54666	2.84814	Mitochondrial carrier protein, putative, expressed
LOC_Os09g30250	14.66	-2.46966		-0.21028	1.47415	OsSub58 - Putative Subtilisin homologue, expressed
LOC_Os10g05790	14.6488	9.32259		4.41948	-1.76447	POEI4 - Pollen Ole e I allergen and extensin family protein precursor, expressed
LOC_Os03g54910	14.6473	2.87992		0.315391	0.961153	X8 domain containing protein, expressed
LOC_Os06g44310	14.6352	-0.611929		-0.00695428	-2.76472	Tetraspanin family protein, putative, expressed
LOC_Os03g56940	14.5787	9.11614		1.9768	0.142166	App1, putative, expressed
LOC_Os03g14630	14.5666	6.9417		-2.19312	-3.76447	LTPL106 - Protease inhibitor/seed storage/LTP family protein precursor, expressed
LOC_Os01g68820	14.5281	-2.79158		NA	4.1209	Expressed protein
LOC_Os10g41160	14.4486	-2.46966		5.00445	0.678218	Expressed protein
LOC_Os05g34510	14.3347	6.52762		0.824802	1.16365	Expressed protein
LOC_Os05g23910	14.3271	NA		3.41949	4.1209	Histone-like transcription factor and archaeal histone, putative, expressed
LOC_Os01g33350	14.2899	-1.46966		NA	-2.76447	Zinc-binding protein, putative, expressed
LOC_Os01g65830	14.2431	NA		0.704476	1.39659	Acyl-desaturase, chloroplast precursor, putative, expressed
LOC_Os05g43690	14.0995	4.97303		0.258121	-1.90674	Glucan endo-1,3-beta-glucosidase-like protein 3 precursor, putative, Expressed
LOC_Os07g43160	14.011	6.41571		1.41738	2.05409	Uncharacterized glycosyl hydrolase Rv2006/MT2062, putative, expressed
LOC_Os09g32320	13.9223	4.29496		0.566459	-0.78993	Growth regulator related protein, putative, expressed
LOC_Os09g20340	13.8959	NA		1.29873	-1.78121	DUF630/DUF632 domains containing protein, putative, expressed
LOC_Os05g33554	13.8576	NA		-0.00169386	0.845946	Methyl-binding domain protein MBD, putative, expressed
LOC_Os01g41370	13.8118	NA		0.23984	NA	FBD domain containing protein, putative, expressed
LOC_Os11g34390	13.7485	-3.68518		0.400487	-0.0416733	Glycosyltransferase, putative, expressed
LOC_Os07g01450	13.7364	NA		4.41948	NA	DNA directed RNA polymerase, 7 kDa subunit domain containing protein, expressed
LOC_Os12g38900	13.7101	-1.46966		4.00445	-3.34943	Chorismate mutase, chloroplast precursor, putative, expressed
LOC_Os05g28320	13.5946	NA		-0.105657	0.678219	Myb-like DNA-binding domain containing protein, putative, expressed
LOC_Os07g26900	13.551	-1.46966		1.07634	-3.64371	Alpha-galactosidase precursor, putative, expressed
LOC_Os03g19270	13.5061	5.41571		-0.92104	0.899661	Universal stress protein domain containing protein, putative, expressed
LOC_Os05g26490	13.5025	-0.469662		4.74141	4.70586	PROLM13 - Prolamin precursor, expressed
LOC_Os05g40790	13.5003	-2.05462		-0.639866	0.356291	CCR4-NOT transcription factor, putative, expressed
LOC_Os01g24460	13.4905	NA		0.391843	NA	Histone-like transcription factor and archaeal histone, putative, expressed
LOC_Os04g49720	13.4427	NA		3.41949	-0.32178	Pectinesterase inhibitor domain containing protein, putative, expressed
LOC_Os10g21110	13.4277	11.2861		3.41949	-3.76447	Glycosyl hydrolase family 10 protein, putative, expressed
LOC_Os12g05040	13.3727	11.6918		-0.722286	-1.89871	Heavy-metal-associated domain-containing protein, putative, expressed
LOC_Os04g44470	13.3131	NA		0.78416	2.20178	KUN1 - Kunitz-type trypsin inhibitor precursor, expressed
LOC_Os07g02200	13.3046	3.97303		0.603608	-0.816546	Plastocyanin-like domain containing protein, putative, expressed
LOC_Os11g03270	13.3044	9.05956		-1.94919	1.09326	Nucleoside-triphosphatase, putative, expressed
LOC_Os01g56030	13.287	NA		0.335078	-0.598567	EF hand family protein, putative, expressed
LOC_Os11g40530	13.2486	NA		-0.0231944	5.1209	LTPL162 - Protease inhibitor/seed storage/LTP family protein precursor, expressed
LOC_Os02g26480	13.2341	NA		-0.286229	-1.32178	OsSCP7 - Putative Serine Carboxypeptidase homologue, expressed
LOC_Os11g32100	13.2309	-1.46966		-0.608157	-1.90674	Inducer of CBF expression 1, putative, expressed
LOC_Os02g15140	13.2185	NA		-2.02319	-5.67135	Retrotransposon protein, putative, unclassified, expressed
LOC_Os10g36110	13.2112	NA		NA	-1.76447	LTPL158 - Protease inhibitor/seed storage/LTP family protein precursor, expressed
LOC_Os05g40740	13.1544	7.90186		-5.44946	NA	Monocopper oxidase, putative, expressed
LOC_Os08g04290	13.1453	5.41571		-3.46588	NA	WD domain, G-beta repeat domain containing protein, expressed
LOC_Os02g34320	13.1265	6.41571		-5.78781	-2.76447	Basic helix-loop-helix, putative, expressed
LOC_Os01g57890	13.1204	6.41571		0.14673	-0.544173	Homeobox domain containing protein, expressed
LOC_Os01g07930	13.0141	-0.469662		0.976804	-2.76447	Zinc finger C-x8-C-x5-C-x3-H type family protein, expressed
LOC_Os01g41170	12.9644	9.11614		3.41949	NA	THION27 - Plant thionin family protein precursor, expressed
LOC_Os09g15700	12.8891	NA		0.931001	0.830222	Receptor-like protein kinase 5 precursor, putative, expressed
LOC_Os05g33150	12.8826	12.8545		6.74141	NA	CHIT6 - Chitinase family protein precursor, expressed
LOC_Os03g43860	12.8807	3.95166		0.621392	-2.60718	SNF7 domain containing protein, putative, expressed
LOC_Os08g29200	12.8574	7.00067		0.410128	-3.25252	BURP domain containing protein, expressed
LOC_Os01g10850	12.853	NA		0.18192	1.95833	Peroxidase precursor, putative, expressed
LOC_Os01g70680	12.8481	NA		5.00445	-4.08639	DEF1 - Defensin and Defensin-like DEFL family, expressed
LOC_Os05g26770	12.8136	NA		3.41949	NA	PROLM18 - Prolamin precursor, expressed
LOC_Os06g21410	12.802	8.7145		-0.263301	2.30174	Arabinogalactan peptide 23 precursor, putative, expressed
LOC_Os11g31360	12.76	NA		-2.46588	-1.76447	No apical meristem protein, putative, expressed
LOC_Os03g14615	12.7548	9.80802		4.74141	-1.76447	LTPL117 - Protease inhibitor/seed storage/LTP family protein precursor, expressed
LOC_Os09g25890	12.7435	NA		-3.46588	-4.57182	Trehalose-6-phosphate synthase, putative, expressed
LOC_Os05g32760	12.7301	4.29496		1.19453	1.44646	bZIP protein, putative, expressed
LOC_Os05g26110	12.713	NA		-4.05084	NA	Transposon protein, putative, Mutator sub-class, expressed
LOC_Os03g19420	12.6968	8.32259		-0.941306	-0.872622	Nicotianamine synthase, putative, expressed
LOC_Os11g31380	12.6868	0.973031		3.41949	4.1209	No apical meristem protein, putative, expressed
LOC_Os01g70440	12.6511	8.73763		4.41948	NA	LEML1 - Anther-specific LEM1 family protein precursor, expressed
LOC_Os11g31340	12.6386	NA		0.561768	-2.76447	No apical meristem protein, putative, expressed
LOC_Os03g55740	12.6325	NA		3.41949	-1.76447	SSA4 - 2S albumin seed storage family protein precursor, expressed
LOC_Os02g54960	12.6281	NA		0.23984	NA	Carboxyl-terminal proteinase, putative, expressed
LOC_Os01g70680	12.8481	NA		5.00445	-4.08639	DEF1 - Defensin and Defensin-like DEFL family, expressed
LOC_Os05g26770	12.8136	NA		3.41949	NA	PROLM18 - Prolamin precursor, expressed
LOC_Os11g31360	12.76	NA		-2.46588	-1.76447	No apical meristem protein, putative, expressed
LOC_Os09g25890	12.7435	NA		-3.46588	-4.57182	Trehalose-6-phosphate synthase, putative, expressed
LOC_Os05g32760	12.7301	4.29496		1.19453	1.44646	bZIP protein, putative, expressed
LOC_Os05g26110	12.713	NA		-4.05084	NA	Transposon protein, putative, Mutator sub-class, expressed
LOC_Os11g31380	12.6868	0.973031		3.41949	4.1209	No apical meristem protein, putative, expressed
LOC_Os11g31340	12.6386	NA		0.561768	-2.76447	No apical meristem protein, putative, expressed
LOC_Os03g55740	12.6325	NA		3.41949	-1.76447	SSA4 - 2S albumin seed storage family protein precursor, expressed
LOC_Os02g54960	12.6281	NA		0.23984	NA	Carboxyl-terminal proteinase, putative, expressed
LOC_Os06g05000	12.5761	0.973031		-1.93242	3.37071	Early nodulin 93 ENOD93 protein, putative, expressed
LOC_Os01g33370	12.5743	NA		0.976804	NA	Zinc-binding protein, putative, expressed
LOC_Os09g36210	12.5533	NA		0.23984	0.870864	Harpin-induced protein 1 domain containing protein, expressed
LOC_Os03g55734	12.5505	NA		-0.0231944	-2.76447	SSA3 - 2S albumin seed storage family protein precursor, expressed
LOC_Os02g07624	12.5249	NA		NA	NA	Gamma-thionin family domain containing protein, expressed
LOC_Os06g43880	12.5003	-1.46966		3.41949	NA	Prenyltransferase, putative, expressed
LOC_Os03g21870	12.4665	2.38807		-0.669558	-1.64371	DUF623 domain containing protein, expressed
LOC_Os05g36050	11.3469	6.00067		-0.132983	-4.22867	Serine/threonine-protein kinase
LOC_Os07g34550	10.4913	NA		3.41949	-3.76447	Retrotransposon protein, putative, unclassified, expressed
LOC_Os12g27770	10.4001	-2.05462		0.150835	-0.163083	Transposon protein, putative, CACTA, En/Spm sub-class, expressed
The value indicates Log2 Fold change in expression of the gene in direct-sown (treated) conditions over the transplanted (control) conditions.
	N22= Nagina 22
	IR64= IR 64.
	NA= No expression of the gene was detected.
