# Supplementary material for: RNA-seq analysis reveals the genes/pathways responsible for genetic plasticity of rice to varying environmental conditions on direct-sowing and transplanting
Source: Sci Rep. 2022 Feb 10;12:2241. doi: 10.1038/s41598-022-06009-w (PMC8831524; doi:10.1038/s41598-022-06009-w)
Supplement: Supplementary file 4 — Supplementary Table S3. [file 41598_2022_6009_MOESM4_ESM.xlsx]

## Sheet: growth_regulators
RNA-seq analysis reveals the genes/pathways responsible for genetic plasticity of rice to varying environmental conditions on direct-sowing and transplanting
Suresh Kumar, Karishma Seem, Santosh Kumar, and Trilochan Mohapatra
Supplementary Table S3: Differential expression of genes for growth regulation factors in rice
Gene ID	N22 Leaf Log2 FC	IR64 Leaf Log2 FC		N22 Root Log2 FC	IR64 Root Log2 FC	Annotation
	Leaf			Root
LOC_Os09g32320	13.9223	4.29496		0.566459	-0.78993	Growth regulator related protein, putative, expressed
LOC_Os02g06400	10.224	4.14296		-0.501242	-1.13537	Growth regulator related protein, putative, expressed
LOC_Os11g35030	8.33947	-1.67082		1.28347	-2.61246	Growth regulating factor protein, putative, expressed
LOC_Os03g51970	7.58244	8.11614		0.192761	-1.25724	Growth-regulating factor, putative, expressed
LOC_Os02g53690	6.39802	7.4157		-0.438232	-6.57182	Growth regulating factor protein, putative, expressed
LOC_Os02g45570	5.84548	7.00067		0.580877	-5.57182	Growth regulating factor protein, putative, expressed
LOC_Os02g47280	5.18652	1.61046		2.29873	-1.64371	Growth-regulating factor, putative, expressed
LOC_Os12g29980	3.9386	5.41571		-0.385765	-5.57182	Growth regulating factor protein, putative, expressed
LOC_Os12g23760	2.87095	-1.1265		-0.110658	0.236214	Growth regulator related protein, putative, expressed
LOC_Os04g51190	2.36098	1.3356		-0.232648	0.941253	Growth-regulating factor, putative, expressed
LOC_Os05g37880	2.18521	2.43698		0.30124	0.642922	Growth regulator related protein, putative, expressed
LOC_Os04g47520	0.366004	2.54214		-0.267432	-1.23349	Growth regulator related protein, putative, expressed
LOC_Os01g63230	-1.66498	1.93186		1.84893	1.27606	Growth regulator related protein, putative, expressed
LOC_Os04g48510	NA	NA		-3.46588	-4.34943	Growth regulating factor protein, putative, expressed
LOC_Os04g24190	NA	NA		6.22684	-1.32178	Growth-regulating factor, putative, expressed
The value indicates Log2 Fold change in expression of the gene in direct-sown (treated) conditions over the transplanted (control) conditions.
	N22= Nagina 22
	IR64= IR 64.
	NA= No expression of the gene was detected.
