# Supplementary material for: RNA-seq analysis reveals the genes/pathways responsible for genetic plasticity of rice to varying environmental conditions on direct-sowing and transplanting
Source: Sci Rep. 2022 Feb 10;12:2241. doi: 10.1038/s41598-022-06009-w (PMC8831524; doi:10.1038/s41598-022-06009-w)
Supplement: Supplementary file 5 — Supplementary Table S4. [file 41598_2022_6009_MOESM5_ESM.xlsx]

## Sheet: growth_regulators
RNA-seq analysis reveals the genes/pathways responsible for genetic plasticity of rice to varying environmental conditions on direct-sowing and transplanting
Suresh Kumar, Karishma Seem, Santosh Kumar, and Trilochan Mohapatra
Supplementary Table S4: Differential expression of GRFs in rice cultivars under different planting methods
Gene ID	N22 Leaf Log2 FC	IR64 Leaf Log2 FC		N22 Root Log2 FC	IR64 Root Log2 FC	Annotation	N22 Leaf Log2 FC	IR64 Leaf Log2 FC		N22 Root Log2 FC	IR64 Root Log2 FC
	Transplanted Vs. Direct-sown						Direct-sown Vs. Transplanted
LOC_Os09g32320	Leaf			Root		Growth regulator related protein	Leaf			Root
LOC_Os02g06400	13.9223	4.29496		0.566459	-0.78993	Growth regulator related protein	0.0718273	0.232831		1.76535	-1.26593
LOC_Os11g35030	10.224	4.14296		-0.501242	-1.13537	Growth regulating factor protein	0.0978092	0.241373		-1.99504	-0.880772
LOC_Os03g51970	8.33947	-1.67082		1.28347	-2.61246	Growth-regulating factor, putative	0.119912	-0.598508		0.77914	-0.382781
LOC_Os02g53690	7.58244	8.11614		0.192761	-1.25724	Growth regulating factor protein	0.131884	0.123211		5.18778	-0.795393
LOC_Os02g45570	6.39802	7.4157		-0.438232	-6.57182	Growth regulating factor protein	0.156298	0.134849		-2.28189	-0.152165
LOC_Os02g47280	5.84548	7.00067		0.580877	-5.57182	Growth-regulating factor, putative	0.171072	0.142844		1.72154	-0.179475
LOC_Os12g29980	5.18652	1.61046		2.29873	-1.64371	Growth regulating factor protein	0.192807	0.62094		0.435022	-0.608381
LOC_Os12g23760	3.9386	5.41571		-0.385765	-5.57182	Growth regulator related protein	0.253898	0.184648		-2.59225	-0.179475
LOC_Os04g51190	2.87095	-1.1265		-0.110658	0.236214	Growth-regulating factor, putative	0.348316	-0.887703		-9.03688	4.23344
LOC_Os05g37880	2.36098	1.3356		-0.232648	0.941253	Growth regulator related protein	0.423552	0.748725		-4.29834	1.06241
LOC_Os04g47520	2.18521	2.43698		0.30124	0.642922	Growth regulator related protein	0.457621	0.410344		3.31961	1.5554
LOC_Os01g63230	0.366004	2.54214		-0.267432	-1.23349	Growth regulator related protein	2.73221	0.393369		-3.73927	-0.810709
LOC_Os04g48510	-1.66498	1.93186		1.84893	1.27606	Growth regulating factor protein	-0.600609	0.517637		0.540853	0.783661
LOC_Os04g24190	NA	NA		-3.46588	-4.34943	Growth-regulating factor, putative	NA	NA		-0.288527	-0.229915
	NA	NA		6.22684	-1.32178		NA	NA		0.160595	-0.756556
	Control= Transplanted rice					N22= Nagina 22		Control= Direct-sown rice
	Treatment= Direct-sown rice					IR64= IR 64.		Treatment= Transplanted rice
						NA= No expression of the gene was detected.
