# Supplementary material for: RNA-seq analysis reveals the genes/pathways responsible for genetic plasticity of rice to varying environmental conditions on direct-sowing and transplanting
Source: Sci Rep. 2022 Feb 10;12:2241. doi: 10.1038/s41598-022-06009-w (PMC8831524; doi:10.1038/s41598-022-06009-w)
Supplement: Supplementary file 6 — Supplementary Table S5. [file 41598_2022_6009_MOESM6_ESM.xlsx]

## Sheet: Nutrient_reservior
RNA-seq analysis reveals the genes/pathways responsible for genetic plasticity of rice to varying environmental conditions on direct-sowing and transplanting
Suresh Kumar, Karishma Seem, Santosh Kumar, and Trilochan Mohapatra
Supplementary Table S5: Differential expression of genes for nutrient reservoir and associated processes in rice
Gene ID	N22 Leaf Log2 FC	IR64 Leaf Log2 FC		N22 Root Log2 FC	IR64 Root Log2 FC	Annotation
	Leaf			Root
LOC_Os02g14600	11.3456	-4.05462		6.74141	2.84814	Glutelin, putative, expressed
LOC_Os02g15070	11.2123	-4.92908		5.58941	2.61682	Glutelin, putative, expressed
LOC_Os02g16830	8.68682	-5.32763		5.22684	1.63515	Glutelin, putative, expressed
LOC_Os06g31070	9.80491	-5.32763		4.41948	3.43311	PROLM24 - Prolamin precursor, expressed
LOC_Os06g31060	9.37321	NA		4.41948	-1.64371	PROLM23 - Prolamin precursor, expressed
LOC_Os07g10580	8.99352	-7.277		0.78416	2.85331	PROLM26 - Prolamin precursor, expressed
LOC_Os07g10570	8.4915	-7.57817		5.00445	2.77775	PROLM25 - Prolamin precursor, expressed
LOC_Os01g50900	6.52355	5.41571		3.09228	-0.0639834	Cupin domain containing protein, expressed
LOC_Os08g09000	3.9386	-2.46966		2.22678	1.13035	Cupin domain containing protein, expressed
LOC_Os03g05610	10.2917	NA		0.976805	-3.76447	Inorganic phosphate transporter, putative, expressed
LOC_Os03g05640	6.49318	1.71		0.682986	1.3476	Inorganic phosphate transporter, putative, expressed
LOC_Os07g31430	2.4846	0.195425		-0.0306124	-1.24778	Phosphate-induced protein 1 conserved region domain containing protein
LOC_Os06g21920	NA	NA		1.00655	0.678218	Inorganic phosphate transporter 1;9, putative, expressed
LOC_Os04g45520	12.3929	NA		1.04705	-0.736819	Integral membrane protein, putative, expressed
LOC_Os01g52130	9.35221	2.60106		0.645448	0.0250995	Sulfate transporter, putative, expressed
LOC_Os11g05010	8.40105	4.14296		-0.850859	-1.61208	Heavy-metal-associated domain-containing protein, putative, expressed
LOC_Os04g35160	6.22399	NA		0.462232	0.579365	CorA-like magnesium transporter protein, putative, expressed
LOC_Os08g05720	4.26052	NA		3.41949	-4.76447	Integral membrane protein, putative, expressed
LOC_Os02g38230	2.19635	5.29495		1.23432	1.311	High affinity nitrate transporter, putative, expressed
LOC_Os11g05070	1.41193	0.810094		-0.182308	0.786966	Sodium/calcium exchanger protein, putative, expressed
LOC_Os01g11414	1.22836	0.601064		0.984942	0.937306	Sodium/calcium exchanger protein, putative, expressed
The value indicates Log2 Fold change in expression of the gene in direct-sown (treated) conditions over the transplanted (control) conditions.
	N22= Nagina 22
	IR64= IR 64.
	NA= No expression of the gene was detected.
