# Supplementary material for: RNA-seq analysis reveals the genes/pathways responsible for genetic plasticity of rice to varying environmental conditions on direct-sowing and transplanting
Source: Sci Rep. 2022 Feb 10;12:2241. doi: 10.1038/s41598-022-06009-w (PMC8831524; doi:10.1038/s41598-022-06009-w)
Supplement: Supplementary file 7 — Supplementary Table S6. [file 41598_2022_6009_MOESM7_ESM.xlsx]

## Sheet: TF_genes
RNA-seq analysis reveals the genes/pathways responsible for genetic plasticity of rice to varying environmental conditions on direct-sowing and transplanting
Suresh Kumar, Karishma Seem, Santosh Kumar, and Trilochan Mohapatra
Supplementary Table S6: Differential expression of transcription factors in rice
Gene ID	N22 Leaf Log2 FC	IR64 Leaf Log2 FC		N22 Root Log2 FC	IR64 Root Log2 FC	Annotation
	Leaf			Root
No apical meristem protein
LOC_Os11g31330	16.5034	1.16568		0.909691	2.09326	No apical meristem protein, putative, expressed
LOC_Os01g01470	16.0107	-2.46966		5.74141	1.67822	No apical meristem protein, putative, expressed
LOC_Os02g12310	15.6637	-3.63958		5.22684	1.67822	No apical meristem protein, putative, expressed
LOC_Os11g31360	12.76	NA		-2.46588	-1.76447	No apical meristem protein, putative, expressed
LOC_Os11g31380	12.6868	0.973031		3.41949	4.1209	No apical meristem protein, putative, expressed
LOC_Os11g31340	12.6386	NA		0.561768	-2.76447	No apical meristem protein, putative, expressed
LOC_Os01g29840	11.502	-1.46966		2.67724	-0.643709	No apical meristem protein, putative, expressed
LOC_Os05g34310	10.5201	-3.05462		3.22473	-0.32178	No apical meristem protein, putative, expressed
LOC_Os07g27330	8.17699	NA		4.00445	-5.34943	No apical meristem protein, expressed
LOC_Os05g25960	7.78408	NA		4.41948	NA	No apical meristem protein, expressed
LOC_Os07g09860	6.06787	NA		0.78416	-5.93439	No apical meristem protein, expressed
LOC_Os07g13920	4.52356	NA		5.00445	-5.57182	No apical meristem protein, expressed
LOC_Os07g09740	4.39803	NA		-2.02319	-0.32178	No apical meristem protein, expressed
LOC_Os03g01870	4.39803	NA		-4.46588	-3.76447	No apical meristem protein, putative, expressed
LOC_Os05g43960	4.26052	NA		-0.0231944	0.678219	No apical meristem protein, putative, expressed
LOC_Os10g38834	3.9386	NA		1.07634	-0.672278	No apical meristem protein, putative, expressed
LOC_Os02g38130	3.48687	-3.46965		1.62317	2.26793	No apical meristem protein, putative, expressed
LOC_Os06g36480	2.30327	-0.933857		-0.793408	-0.485447	No apical meristem protein, putative, expressed
LOC_Os07g27340	1.9386	NA		-4.05084	-1.32178	No apical meristem protein, putative, expressed
AP2 domain containing protein
LOC_Os08g41030	11.8288	-1.46966		5.22684	-1.76447	AP2 domain containing protein, expressed
LOC_Os06g42990	10.4163	NA		-4.46588	-1.76447	AP2 domain containing protein, expressed
LOC_Os08g45110	10.0313	NA		-2.02319	0.0932566	AP2 domain containing protein, expressed
LOC_Os12g03290	8.95539	-1.46966		0.0608694	-0.750624	AP2 domain containing protein, expressed
LOC_Os08g43210	7.47775	NA		-0.482626	1.6111	AP2 domain containing protein, expressed
LOC_Os05g39590	7.44638	NA		2.67724	2.58179	AP2 domain containing protein, expressed
LOC_Os02g43970	6.74595	NA		0.558035	-1.95405	AP2 domain containing protein, expressed
LOC_Os06g44750	6.49318	NA		0.578256	-0.857834	AP2 domain containing protein, expressed
LOC_Os03g15660	5.89279	NA		1.42527	3.05904	AP2 domain containing protein, expressed
LOC_Os04g56150	5.58245	NA		NA	NA	AP2 domain containing protein, expressed
LOC_Os03g07940	5.39802	NA		-1.60816	NA	AP2 domain containing protein, expressed
LOC_Os03g08460	5.13595	-0.126503		-0.756778	-0.88549	AP2 domain containing protein, expressed
LOC_Os10g25170	5.02606	NA		-0.655356	0.775341	AP2 domain containing protein, expressed
LOC_Os11g03540	4.59394	NA		1.31784	0.388712	AP2 domain containing protein, expressed
LOC_Os01g21120	4.53111	-1.88495		-0.214825	1.83456	AP2 domain containing protein, expressed
LOC_Os01g12440	4.41478	-1.98116		1.61423	0.654789	AP2 domain containing protein, expressed
LOC_Os02g34260	4.39803	NA		-0.816744	1.13765	AP2 domain containing protein, expressed
LOC_Os01g46870	4.39803	NA		0.298733	-3.45106	AP2 domain containing protein, expressed
LOC_Os04g55970	4.26052	NA		0.997867	-1.77244	AP2-like ethylene-responsive transcription factor AINTEGUMENTA
LOC_Os07g03250	4.10852	NA		3.41949	-2.76447	AP2-like ethylene-responsive transcription factor PLETHORA 2
LOC_Os07g47790	2.42665	NA		-0.382742	1.57743	AP2 domain containing protein, expressed
LOC_Os09g26420	2.02313	1.4949		0.0502771	0.660248	AP2 domain containing protein, expressed
Homeobox domain containing protein
LOC_Os03g51690	11.59	11.4601		2.42	-4.76	Homeobox domain containing protein, expressed
LOC_Os01g62310	10.6682	-1.46966		4.14673	-0.811166	Homeobox domain containing protein, expressed
LOC_Os01g48170	6.44261	-3.05462		0.155142	-0.288614	Homeobox domain containing protein, expressed
LOC_Os03g10210	6.39802	NA		-0.479509	-0.305751	Homeobox domain containing protein, expressed
LOC_Os10g26500	6.36486	0.388071		0.00406328	-1.64371	Homeobox associated leucine zipper, putative, expressed
LOC_Os05g02730	5.39802	NA		0.199198	-0.906743	Homeobox domain containing protein, expressed
LOC_Os07g39320	5.26052	NA		0.0896249	0.15215	Homeobox domain containing protein, expressed
LOC_Os01g47710	3.52356	NA		0.391843	-5.34943	Homeobox domain containing protein, expressed
LOC_Os08g19590	2.58996	0.165678		-1.24679	0.0987522	Homeobox domain containing protein, expressed
LOC_Os06g04870	2.3276	1.89057		-0.79802	-0.610853	Homeobox associated leucine zipper, putative, expressed
MYB family transcription factor
LOC_Os01g16810	9.35644	-1.46966		-0.961794	0.586685	MYB family transcription factor, putative, expressed
LOC_Os01g63680	7.92727	NA		-5.6358	NA	MYB family transcription factor, putative, expressed
LOC_Os05g04820	7.80895	2.55799		-0.122731	-3.26664	MYB family transcription factor, putative, expressed
LOC_Os01g74020	7.02605	-4.87246		-6.7878	-6.57444	MYB family transcription factor, putative, expressed
LOC_Os05g41166	6.86933	NA		0.561768	0.678218	MYB family transcription factor, putative, expressed
LOC_Os10g33810	6.82123	NA		2.83908	2.57929	myb-related protein Myb4, putative, expressed
LOC_Os09g36730	5.94712	-2.10734		-1.97679	-2.2313	MYB family transcription factor, putative, expressed
LOC_Os04g38740	5.18652	NA		-4.78781	-1.76447	MYB family transcription factor, putative, expressed
LOC_Os09g26170	3.9386	NA		-0.906691	-0.827921	MYB family transcription factor, putative, expressed
LOC_Os05g49310	3.52356	-3.46965		0.976805	-4.57182	MYB family transcription factor, putative, expressed
LOC_Os07g25370	3.52356	NA		-5.05084	NA	MYB-like DNA-binding domain containing protein, expressed
LOC_Os10g30719	2.78132	-0.274894		0.128808	1.7937	MYB family transcription factor, putative, expressed
WRKY transcription factor
LOC_Os05g49210	6.49318	NA		-0.0231948	-0.213405	WRKY43, expressed
LOC_Os01g60490	6.22399	NA		8.27746	2.2753	WRKY22, expressed
LOC_Os03g63810	6.02605	NA		-0.0231944	1.00015	WRKY80, expressed
LOC_Os06g30860	5.52356	NA		-0.577688	-0.93059	WRKY31, expressed
LOC_Os11g02470	4.52356	-2.46966		1.90673	1.3496	WRKY52, expressed
LOC_Os02g47060	4.39803	NA		-0.0171711	-0.333369	WRKY66, expressed
LOC_Os07g40570	2.60127	0.122176		-0.233327	-0.746667	WRKY88, expressed
LOC_Os04g46060	2.4028	0.388071		-1.02319	2.67822	WRKY36, expressed
LOC_Os01g43650	2.2508	0.651105		0.266908	0.760764	WRKY11, expressed
LOC_Os05g50700	2.01947	1.38807		0.969716	2.61245	WRKY111, expressed
bHLH family transcription factor
LOC_Os03g03000	6.77148	NA		-3.46588	-0.32178	Helix-loop-helix DNA-binding domain containing protein, expressed
LOC_Os07g09590	5.63903	-1.46966		-0.0971954	-6.89374	bHLH transcription factor, putative, expressed
LOC_Os03g55220	4.57273	NA		-0.441286	-1.68915	bHelix-loop-helix transcription factor, putative, expressed
LOC_Os08g38080	4.33722	0.613952		0.8765	-0.413704	Helix-loop-helix DNA-binding domain containing protein, expressed
LOC_Os06g41060	4.11552	1.70385		3.14673	-0.0993886	Helix-loop-helix DNA-binding, putative, expressed
LOC_Os03g07540	3.74595	NA		-2.34512	0.540715	bHLH family protein, putative, expressed
LOC_Os06g06900	3.70211	0.668178		1.87825	1.77441	Helix-loop-helix DNA-binding domain containing protein, expressed
LOC_Os06g30090	3.52356	0.557995		-1.24559	-5.67135	Helix-loop-helix DNA-binding domain containing protein, expressed
LOC_Os01g09990	3.30327	0.812568		-0.0566502	0.074472	Helix-loop-helix DNA-binding domain containing protein, expressed
LOC_Os03g42100	3.26053	-3.46965		-0.800802	-1.69101	Helix-loop-helix DNA-binding domain containing protein, expressed
LOC_Os01g13460	3.19087	0.651105		0.758651	0.528997	Helix-loop-helix DNA-binding domain containing protein, expressed
HSF family transcription factor
LOC_Os03g25120	7.08834	-4.63958		-1.41439	0.156266	HSF-type DNA-binding domain containing protein, expressed
LOC_Os09g28200	6.10852	NA		-0.555046	-6.57182	HSF-type DNA-binding domain containing protein, expressed
LOC_Os07g44690	4.12527	-0.469662		-1.49382	-0.736819	HSF-type DNA-binding domain containing protein, expressed
LOC_Os06g35960	2.90262	-5.9615		0.113307	-1.27054	HSF-type DNA-binding domain containing protein, expressed
MADS box family transcription factor
LOC_Os01g10504	5.63546	-0.268657		-0.241242	-0.0456568	OsMADS3 - MADS-box family gene with MIKCc type-box, expressed
LOC_Os09g02780	5.33091	NA		NA	1.93198	OsMADS77 - MADS-box family gene with M-alpha type-box, expressed
LOC_Os06g30810	3.52356	NA		1.9768	-5.57182	OsMADS75 - MADS-box family gene with M-alpha type-box, expressed
LOC_Os06g30830	2.52356	-4.27701		-2.46588	1.09326	OsMADS76 - MADS-box family gene with M-alpha type-box, expressed
The value indicates Log2 Fold change in expression of the gene in direct-sown (treated) conditions over the transplanted (control) conditions.
	N22= Nagina 22
	IR64= IR 64.
	NA= No expression of the gene was detected
