# Supplementary material for: RNA-seq analysis reveals the genes/pathways responsible for genetic plasticity of rice to varying environmental conditions on direct-sowing and transplanting
Source: Sci Rep. 2022 Feb 10;12:2241. doi: 10.1038/s41598-022-06009-w (PMC8831524; doi:10.1038/s41598-022-06009-w)
Supplement: Supplementary file 8 — Supplementary Table S7. [file 41598_2022_6009_MOESM8_ESM.xlsx]

## Sheet: TF_genes
RNA-seq analysis reveals the genes/pathways responsible for genetic plasticity of rice to varying environmental conditions on direct-sowing and transplanting
Suresh Kumar, Karishma Seem, Santosh Kumar, and Trilochan Mohapatra
Supplementary Table S7: Differential expression of TFs in rice cultivars under different planting methods
Gene ID	N22 Leaf Log2 FC	IR64 Leaf Log2 FC		N22 Root Log2 FC	IR64 Root Log2 FC	Annotation	N22 Leaf Log2 FC	IR64 Leaf Log2 FC		N22 Root Log2 FC	IR64 Root Log2 FC
	Transplanted Vs. Direct-sown						Direct-sown Vs. Transplanted
	Leaf			Root			Leaf			Root
No apical meristem protein
LOC_Os11g31330	16.5034	1.16568		0.909691	2.09326	No apical meristem protein, putative	0.0605937	0.85787		1.09927	0.477725
LOC_Os01g01470	16.0107	-2.46966		5.74141	1.67822	No apical meristem protein, putative	0.0624581	-0.404915		0.174173	0.59587
LOC_Os02g12310	15.6637	-3.63958		5.22684	1.67822	No apical meristem protein, putative	0.0638418	-0.274757		0.19132	0.59587
LOC_Os11g31360	12.76	NA		-2.46588	-1.76447	No apical meristem protein, putative	0.0783702	NA		-0.405534	-0.566742
LOC_Os11g31380	12.6868	0.973031		3.41949	4.1209	No apical meristem protein, putative	0.0788223	1.02772		0.292442	0.242666
LOC_Os11g31340	12.6386	NA		0.561768	-2.76447	No apical meristem protein, putative	0.0791228	NA		1.7801	-0.361733
LOC_Os01g29840	11.502	-1.46966		2.67724	-0.643709	No apical meristem protein, putative	0.0869413	-0.68043		0.373518	-1.5535
LOC_Os05g34310	10.5201	-3.05462		3.22473	-0.32178	No apical meristem protein, putative	0.0950561	-0.327373		0.310103	-3.10771
LOC_Os07g27330	8.17699	NA		4.00445	-5.34943	No apical meristem protein, expressed	0.122294	NA		0.249722	-0.186936
LOC_Os05g25960	7.78408	NA		4.41948	NA	No apical meristem protein, expressed	0.128467	NA		0.226271	NA
LOC_Os07g09860	6.06787	NA		0.78416	-5.93439	No apical meristem protein, expressed	0.164802	NA		1.27525	-0.168509
LOC_Os07g13920	4.52356	NA		5.00445	-5.57182	No apical meristem protein, expressed	0.221065	NA		0.199822	-0.179475
LOC_Os07g09740	4.39803	NA		-2.02319	-0.32178	No apical meristem protein, expressed	0.227375	NA		-0.494268	-3.10771
LOC_Os03g01870	4.39803	NA		-4.46588	-3.76447	No apical meristem protein, putative	0.227375	NA		-0.22392	-0.265642
LOC_Os05g43960	4.26052	NA		-0.0231944	0.678219	No apical meristem protein, putative	0.234713	NA		-43.1138	1.47445
LOC_Os10g38834	3.9386	NA		1.07634	-0.672278	No apical meristem protein, putative	0.253898	NA		0.929074	-1.48748
LOC_Os02g38130	3.48687	-3.46965		1.62317	2.26793	No apical meristem protein, putative	0.28679	-0.288213		0.616079	0.44093
LOC_Os06g36480	2.30327	-0.933857		-0.793408	-0.485447	No apical meristem protein, putative	0.434166	-1.07083		-1.26039	-2.05996
LOC_Os07g27340	1.9386	NA		-4.05084	-1.32178	No apical meristem protein, putative	0.515836	NA		-0.246862	-0.756556
AP2 domain containing protein
LOC_Os08g41030	11.8288	-1.46966		5.22684	-1.76447	AP2 domain containing protein, expressed	0.0845391	-0.68043		0.19132	-0.566742
LOC_Os06g42990	10.4163	NA		-4.46588	-1.76447	AP2 domain containing protein, expressed	0.096003	NA		-0.22392	-0.566742
LOC_Os08g45110	10.0313	NA		-2.02319	0.0932566	AP2 domain containing protein, expressed	0.0996876	NA		-0.494268	10.7231
LOC_Os12g03290	8.95539	-1.46966		0.0608694	-0.750624	AP2 domain containing protein, expressed	0.111665	-0.68043		16.4286	-1.33222
LOC_Os08g43210	7.47775	NA		-0.482626	1.6111	AP2 domain containing protein, expressed	0.13373	NA		-2.072	0.620692
LOC_Os05g39590	7.44638	NA		2.67724	2.58179	AP2 domain containing protein, expressed	0.134293	NA		0.373518	0.387328
LOC_Os02g43970	6.74595	NA		0.558035	-1.95405	AP2 domain containing protein, expressed	0.148237	NA		1.792	-0.511758
LOC_Os06g44750	6.49318	NA		0.578256	-0.857834	AP2 domain containing protein, expressed	0.154008	NA		1.72934	-1.16573
LOC_Os03g15660	5.89279	NA		1.42527	3.05904	AP2 domain containing protein, expressed	0.169699	NA		0.701624	0.3269
LOC_Os04g56150	5.58245	NA		NA	NA	AP2 domain containing protein, expressed	0.179133	NA		NA	NA
LOC_Os03g07940	5.39802	NA		-1.60816	NA	AP2 domain containing protein, expressed	0.185253	NA		-0.62183	NA
LOC_Os03g08460	5.13595	-0.126503		-0.756778	-0.88549	AP2 domain containing protein, expressed	0.194706	-7.90497		-1.32139	-1.12932
LOC_Os10g25170	5.02606	NA		-0.655356	0.775341	AP2 domain containing protein, expressed	0.198963	NA		-1.52589	1.28975
LOC_Os11g03540	4.59394	NA		1.31784	0.388712	AP2 domain containing protein, expressed	0.217678	NA		0.758816	2.5726
LOC_Os01g21120	4.53111	-1.88495		-0.214825	1.83456	AP2 domain containing protein, expressed	0.220696	-0.530519		-4.65496	0.545089
LOC_Os01g12440	4.41478	-1.98116		1.61423	0.654789	AP2 domain containing protein, expressed	0.226512	-0.504754		0.619488	1.52721
LOC_Os02g34260	4.39803	NA		-0.816744	1.13765	AP2 domain containing protein, expressed	0.227375	NA		-1.22437	0.879005
LOC_Os01g46870	4.39803	NA		0.298733	-3.45106	AP2 domain containing protein, expressed	0.227375	NA		3.34747	-0.289766
LOC_Os04g55970	4.26052	NA		0.997867	-1.77244	AP2 ethylene-responsive TF AINTEGUMENTA	0.234713	NA		1.00214	-0.564193
LOC_Os07g03250	4.10852	NA		3.41949	-2.76447	AP2 ethylene-responsive TF PLETHORA 2	0.243397	NA		0.292442	-0.361733
LOC_Os07g47790	2.42665	NA		-0.382742	1.57743	AP2 domain containing protein, expressed	0.412091	NA		-2.61273	0.633942
LOC_Os09g26420	2.02313	1.4949		0.0502771	0.660248	AP2 domain containing protein, expressed	NA	NA		-0.182953	1.47445
Homeobox domain containing protein
LOC_Os01g62310	10.6682	-1.46966		4.14673	-0.811166	Homeobox domain containing protein	0.0937365	-0.68043		0.241154	-1.23279
LOC_Os01g48170	6.44261	-3.05462		0.155142	-0.288614	Homeobox domain containing protein	0.155217	-0.327373		6.44569	-3.46483
LOC_Os03g10210	6.39802	NA		-0.479509	-0.305751	Homeobox domain containing protein	0.156298	NA		-2.08547	-3.27063
LOC_Os10g26500	6.36486	0.388071		0.00406328	-1.64371	Homeobox associated leucine zipper	0.157113	2.57685		246.107	-0.60838
LOC_Os05g02730	5.39802	NA		0.199198	-0.906743	Homeobox domain containing protein	0.185253	NA		5.02013	-1.10285
LOC_Os07g39320	5.26052	NA		0.0896249	0.15215	Homeobox domain containing protein	0.190095	NA		11.1576	6.57246
LOC_Os01g47710	3.52356	NA		0.391843	-5.34943	Homeobox domain containing protein	0.283804	NA		2.55204	-0.186936
LOC_Os08g19590	2.58996	0.165678		-1.24679	0.0987522	Homeobox domain containing protein	0.386106	6.0358		-0.802061	10.1264
LOC_Os06g04870	2.3276	1.89057		-0.79802	-0.610853	Homeobox associated leucine zipper	0.429628	0.528941		-1.2531	-1.63705
MYB family transcription factor
LOC_Os01g16810	9.35644	-1.46966		-0.961794	0.586685	MYB family transcription factor, putative	0.106878	-0.68043		-1.03972	1.70449
LOC_Os01g63680	7.92727	NA		-5.6358	NA	MYB family transcription factor, putative	0.126147	NA		-0.177437	NA
LOC_Os05g04820	7.80895	2.55799		-0.122731	-3.26664	MYB family transcription factor, putative	0.128058	0.390931		-8.14793	-0.306125
LOC_Os01g74020	7.02605	-4.87246		-6.7878	-6.57444	MYB family transcription factor, putative	0.142327	-0.205235		-0.147323	-0.152104
LOC_Os05g41166	6.86933	NA		0.561768	0.678218	MYB family transcription factor, putative	0.145575	NA		1.7801	1.47445
LOC_Os10g33810	6.82123	NA		2.83908	2.57929	myb-related protein Myb4, putative	0.146601	NA		0.352227	0.387704
LOC_Os09g36730	5.94712	-2.10734		-1.97679	-2.2313	MYB family transcription factor, putative	NA	-0.263742		-4.63307	NA
LOC_Os04g38740	5.18652	NA		-4.78781	-1.76447	MYB family transcription factor, putative	0.192807	NA		-0.208864	-0.566742
LOC_Os09g26170	3.9386	NA		-0.906691	-0.827921	MYB family transcription factor, putative	-1.02915	1.04612		-4.03744	2.70323
LOC_Os05g49310	3.52356	-3.46965		0.976805	-4.57182	MYB family transcription factor, putative	0.283804	-0.288213		1.02375	-0.218731
LOC_Os07g25370	3.52356	NA		-5.05084	NA	MYB DNA-binding domain containing protein	0.283804	NA		-0.197987	NA
LOC_Os10g30719	2.78132	-0.274894		0.128808	1.7937	MYB family transcription factor, putative	0.359542	-3.63776		7.76346	0.557508
WRKY transcription factor
LOC_Os05g49210	6.49318	NA		-0.0231948	-0.213405	WRKY43, expressed	0.154008	NA		-43.1131	-4.68592
LOC_Os01g60490	6.22399	NA		8.27746	2.2753	WRKY22, expressed	0.160669	NA		0.12081	0.439502
LOC_Os03g63810	6.02605	NA		-0.0231944	1.00015	WRKY80, expressed	0.165946	NA		-43.1138	0.999853
LOC_Os06g30860	5.52356	NA		-0.577688	-0.93059	WRKY31, expressed	0.181043	NA		-1.73104	-1.07459
LOC_Os11g02470	4.52356	-2.46966		1.90673	1.3496	WRKY52, expressed	0.221065	-0.404915		0.524459	0.740962
LOC_Os02g47060	4.39803	NA		-0.0171711	-0.333369	WRKY66, expressed	0.227375	NA		-58.2373	-2.99968
LOC_Os07g40570	2.60127	0.122176		-0.233327	-0.746667	WRKY88, expressed	0.384428	8.18489		-4.28582	-1.33929
LOC_Os04g46060	2.4028	0.388071		-1.02319	2.67822	WRKY36, expressed	0.416181	2.57685		-0.977332	0.373383
LOC_Os01g43650	2.2508	0.651105		0.266908	0.760764	WRKY11, expressed	0.444286	1.53585		3.74661	1.31447
LOC_Os05g50700	2.01947	1.38807		0.969716	2.61245	WRKY111, expressed	0.495178	0.720425		1.03123	0.382782
bHLH family transcription factor
LOC_Os03g03000	6.77148	NA		-3.46588	-0.32178	HLH DNA-binding domain containing protein	0.147678	NA		-0.288527	-3.10771
LOC_Os07g09590	5.63903	-1.46966		-0.0971954	-6.89374	bHLH transcription factor, putative	0.177335	-0.68043		-10.2886	-0.145059
LOC_Os03g55220	4.57273	NA		-0.441286	-1.68915	bHLH transcription factor, putative	0.218688	NA		-2.26611	-0.592013
LOC_Os08g38080	4.33722	0.613952		0.8765	-0.413704	HLH DNA-binding domain containing protein	0.230563	1.62879		1.1409	-2.41719
LOC_Os06g41060	4.11552	1.70385		3.14673	-0.0993886	HLHx DNA-binding, putative, expressed	0.230563	1.62879		0.31779	-10.0615
LOC_Os03g07540	3.74595	NA		-2.34512	0.540715	bHLH family protein, putative, expressed	0.242983	0.586907		-0.426417	1.8494
LOC_Os06g06900	3.70211	0.668178		1.87825	1.77441	HLH DNA-binding domain containing protein	0.266955	NA		0.532411	0.563568
LOC_Os06g30090	3.52356	0.557995		-1.24559	-5.67135	HLH DNA-binding domain containing protein	0.270116	1.49661		-0.802834	-0.176325
LOC_Os01g09990	3.30327	0.812568		-0.0566502	0.074472	HLH DNA-binding domain containing protein	0.283804	1.79213		-17.6522	13.4279
LOC_Os03g42100	3.26053	-3.46965		-0.800802	-1.69101	HLH DNA-binding domain containing protein	0.302731	1.23067		-1.24875	-0.591361
LOC_Os01g13460	3.19087	0.651105		0.758651	0.528997	HLH DNA-binding domain containing protein	0.306699	-0.288213		1.31813	1.89037
HSF family transcription factor
LOC_Os03g25120	7.08834	-4.63958		-1.41439	0.156266	HSF DNA-binding domain containing protein	0.141077	-0.215537		-0.707021	6.39934
LOC_Os09g28200	6.10852	NA		-0.555046	-6.57182	HSF DNA-binding domain containing protein	-2.99257	0.196675		0.79389	0.286102
LOC_Os07g44690	4.12527	-0.469662		-1.49382	-0.736819	HSF DNA-binding domain containing protein	0.242408	-2.12919		-0.669423	-1.35719
LOC_Os06g35960	2.90262	-5.9615		0.113307	-1.27054	HSF DNA-binding domain containing protein	0.344516	-0.167743		8.82557	-0.787068
MADS box family transcription factor
LOC_Os01g10504	5.63546	-0.268657		-0.241242	-0.0456568	OsMADS3 - MADS-box family MIKCc type-box	0.177448	-3.72222		-4.14522	-21.9025
LOC_Os09g02780	5.33091	NA		NA	1.93198	OsMADS77 - MADS-box family M-a type-box	0.187585	NA		NA	0.517605
LOC_Os06g30810	3.52356	NA		1.9768	-5.57182	OsMADS75 - MADS-box family M-a type-box	0.283804	NA		0.505867	-0.179475
LOC_Os06g30830	2.52356	-4.27701		-2.46588	1.09326	OsMADS76 - MADS-box family M-a type-box	0.396265	-0.233808		-0.405534	0.914699
	Control= Transplanted rice					N22= Nagina 22		Control= Direct-sown rice
	Treatment= Direct-sown rice					IR64= IR 64.		Treatment= Transplanted rice
						NA= No expression of the gene was detected
