# Supplementary material for: RNA-seq analysis reveals the genes/pathways responsible for genetic plasticity of rice to varying environmental conditions on direct-sowing and transplanting
Source: Sci Rep. 2022 Feb 10;12:2241. doi: 10.1038/s41598-022-06009-w (PMC8831524; doi:10.1038/s41598-022-06009-w)
Supplement: Supplementary file 9 — Supplementary Table S8. [file 41598_2022_6009_MOESM9_ESM.xlsx]

## Sheet: Sheet3
RNA-seq analysis reveals the genes/pathways responsible for genetic plasticity of rice to varying environmental conditions on direct-sowing and transplanting
Suresh Kumar, Karishma Seem, Santosh Kumar, and Trilochan Mohapatra
Supplementary Table S8. Differential expression of NF-Y family transcription factors in rice
Gene ID	N22 Leaf Log2 FC	IR64 Leaf Log2 FC		N22 Root Log2 FC	IR64 Root Log2 FC	Annotation
	Leaf			Root
NF-YC family
LOC_Os10g11580	16.2825	-3.46965		0.677245	5.1209	Histone-like transcription factor and archaeal histone, putative, expressed
LOC_Os05g23910	14.3271	NA		3.41949	4.1209	Histone-like transcription factor and archaeal histone, putative, expressed
LOC_Os01g24460	13.4905	NA		0.391843	NA	Histone-like transcription factor and archaeal histone, putative, expressed
LOC_Os01g39850	11.7801	3.45846		-2.46588	1.09326	Histone-like transcription factor and archaeal histone, putative, expressed
LOC_Os01g01290	8.03572	-1.21679		-1.02319	NA	Histone-like transcription factor and archaeal histone, putative, expressed
LOC_Os08g10560	7.69348	-2.46966		0.561768	0.415184	Histone-like transcription factor and archaeal histone family protein
LOC_Os02g07450	2.11349	1.25219		-0.202307	0.287777	Core histone H2A/H2B/H3/H4, putative, expressed
LOC_Os08g38780	1.80067	0.0442679		0.088204	0.508461	Core histone H2A/H2B/H3/H4, putative, expressed
LOC_Os09g30310	0.96194	-0.529467		-0.0376945	0.0462489	Core histone H2A/H2B/H3/H4, putative, expressed
NF-YB family
LOC_Os02g49410	12.2934	NA		NA	NA	Histone-like transcription factor and archaeal histone, putative, expressed
LOC_Os06g17480	11.8522	NA		-1.60816	-1.76924	Histone-like transcription factor and archaeal histone, putative, expressed
LOC_Os01g70890	1.9386	-3.46965		-0.454807	1.0673	Histone-like transcription factor and archaeal histone, putative, expressed
LOC_Os05g49780	1.10163	2.70095		-0.493462	1.11584	Histone-like transcription factor and archaeal histone, putative, expressed
LOC_Os01g61810	1.08449	0.0705495		-0.487327	0.0626766	Histone-like transcription factor and archaeal histone, putative, expressed
LOC_Os05g38820	0.608024	-0.882232		-0.429156	0.379498	Histone-like transcription factor and archaeal histone, putative, expressed
NF-YA family
LOC_Os10g25850	12.111	-4.63958		4.41948	NA	Nuclear transcription factor Y subunit, putative, expressed
LOC_Os03g07880	2.1432	-1.03731		-0.187087	-0.549773	Nuclear transcription factor Y subunit, putative, expressed
LOC_Os07g41720	0.727455	-0.778419		0.158967	-0.33264	Nuclear transcription factor Y subunit, putative, expressed
LOC_Os07g06470	0.303268	-0.0269669		-2.06916	-0.157245	Nuclear transcription factor Y subunit, putative, expressed
LOC_Os08g09690	0.216374	0.439601		-0.191972	1.01169	Nuclear transcription factor Y subunit, putative, expressed
LOC_Os12g41880	-0.65428	0.49352		0.110661	0.714803	Nuclear transcription factor Y subunit, putative, expressed
The value indicates Log2 Fold change in expression of the gene in direct-sown (treated) conditions over the transplanted (control) conditions.
	N22= Nagina 22
	IR64= IR 64.
	NA= No expression of the gene was detected
