# Supplementary material for: RNA-seq analysis reveals the genes/pathways responsible for genetic plasticity of rice to varying environmental conditions on direct-sowing and transplanting
Source: Sci Rep. 2022 Feb 10;12:2241. doi: 10.1038/s41598-022-06009-w (PMC8831524; doi:10.1038/s41598-022-06009-w)
Supplement: Supplementary file 10 — Supplementary Table S9. [file 41598_2022_6009_MOESM10_ESM.xlsx]

## Sheet: Translational_machinery (2)
RNA-seq analysis reveals the genes/pathways responsible for genetic plasticity of rice to varying environmental conditions on direct-sowing and transplanting
Suresh Kumar, Karishma Seem, Santosh Kumar, and Trilochan Mohapatra
Supplementary Table S9. Differential expression of genes encoding for translational machinery in rice
Gene ID	N22 Leaf Log2 FC	IR64 Leaf Log2 FC		N22 Root Log2 FC	IR64 Root Log2 FC	Annotation
	Leaf			Root
LOC_Os02g49030	7.16741	-1.46966		3.41949	-2.76447	Tyrosyl-tRNA synthetase,
LOC_Os07g17770	1.9386	0.01		3.41949	-4.08639	Tryptophanyl-tRNA synthetase,
LOC_Os06g14550	2.44834	0.369923		-0.0878819	0.366317	Signal recognition particle 9 kDa protein,
LOC_Os04g53220	2.40851	0.350002		-0.0537198	0.59053	Signal recognition particle 14 kDa protein,
LOC_Os05g22716	2.19513	1.92707		6.58783	-2.37819	Translation initiation factor IF-1
LOC_Os04g16834	1.54	1.71		4.89	-2.04	Translation initiation factor IF-1
LOC_Os01g09890	1.03006	-0.31262		-0.021205	-0.0808356	Translation initiation factor SUI1, putative, expressed
LOC_Os07g14750	5.46215	NA		NA	NA	60S acidic ribosomal protein, putative, expressed
LOC_Os11g04070	5.39218	0.828643		0.411079	0.603345	60S acidic ribosomal protein, putative, expressed
LOC_Os01g09510	3.78182	0.0703811		0.0319338	0.466839	60S acidic ribosomal protein, putative, expressed
LOC_Os02g32760	3.59561	0.09039		0.393262	0.628679	60S acidic ribosomal protein, putative, expressed
LOC_Os01g13080	3.27779	-0.663276		-0.239154	0.739816	60S acidic ribosomal protein, putative, expressed
LOC_Os08g02340	2.54234	-0.0855881		-0.311149	0.967484	60S acidic ribosomal protein, putative, expressed
LOC_Os07g28710	2.9386	NA		4.00445	NA	60S acidic ribosomal protein, putative, expressed
LOC_Os07g47420	2.12387	-2.29181		0.286377	0.250039	60S ribosome subunit biogenesis protein NIP7, putative, expressed
LOC_Os08g06560	4.63903	NA		3.41949	NA	Ribosomal protein L13, putative, expressed
LOC_Os02g39050	1.17066	-0.0646196		-0.087504	-0.386321	Pre-mRNA-splicing factor ISY1, putative, expressed
LOC_Os05g51800	0.732953	-4.55711		2.29873	0.678219	Peptidyl-tRNA hydrolase, mitochondrial precursor, putative, expressed
LOC_Os01g60660	1.686	-0.366525		0.213573	0.210669	Methionyl-tRNA synthetase, putative, expressed
LOC_Os02g39350	1.17086	-0.572401		0.572806	0.470806	Eukaryotic translation initiation factor 2 alpha, putative, expressed
LOC_Os03g21550	2.51496	0.880957		0.754127	0.798821	Eukaryotic translation initiation factor 2 subunit beta, putative, expressed
LOC_Os07g48300	1.46806	0.107334		0.223471	0.421386	Eukaryotic translation initiation factor 2 subunit beta, putative, expressed
LOC_Os12g07740	2.48935	-0.847997		0.508119	0.519691	Eukaryotic translation initiation factor 2 subunit gamma, putative
LOC_Os12g41400	1.07912	-0.903876		0.687783	0.362357	Eukaryotic translation initiation factor 2 subunit gamma, putative
LOC_Os07g12110	2.89698	0.185537		0.59089	0.254079	Eukaryotic translation initiation factor 3 subunit E, putative, expressed
LOC_Os05g49150	2.81127	-0.810038		0.745522	0.309584	Eukaryotic translation initiation factor 3 subunit D, putative, expressed
LOC_Os01g12870	2.43629	-0.090925		0.108294	-1.00984	Eukaryotic translation initiation factor 3 subunit E-interacting protein
LOC_Os05g01450	2.43028	-0.300942		0.142815	0.581371	Eukaryotic translation initiation factor 3 subunit F, putative, expressed
LOC_Os05g13950	2.25997	-0.0715966		0.759994	0.099722	Eukaryotic translation initiation factor 3 subunit E-interacting protein
LOC_Os04g30780	1.99563	-0.552481		0.331447	0.345968	Eukaryotic translation initiation factor 3 subunit H, putative, expressed
LOC_Os07g32040	1.9386	NA		-2.02319	-1.76447	Eukaryotic translation initiation factor 3 subunit E, putative, expressed
LOC_Os10g41960	1.89789	-0.655035		0.86446	0.506439	Eukaryotic translation initiation factor 3 subunit B, putative, expressed
LOC_Os02g02990	1.76195	0.315393		0.558919	1.12437	Eukaryotic translation initiation factor eIF3 subunit, putative, expressed
LOC_Os07g03230	1.34847	-0.404431		0.699124	0.538188	Eukaryotic translation initiation factor 3 subunit C, putative, expressed
LOC_Os07g07250	0.65893	0.395375		0.439504	-0.0949022	Eukaryotic translation initiation factor 3 subunit E, putative, expressed
LOC_Os06g48750	2.98648	-0.135929		0.0790638	-0.703298	Eukaryotic translation initiation factor 4A, putative, expressed
LOC_Os04g40400	1.50888	-1.09545		0.211033	0.782991	Eukaryotic translation initiation factor 4B, putative, expressed
LOC_Os02g38220	1.47311	1.0487		0.240545	0.0688359	Eukaryotic translation initiation factor 4B, putative, expressed
LOC_Os07g36940	1.47408	0.355604		0.910056	0.25084	Eukaryotic translation initiation factor 4G, putative, expressed
LOC_Os05g51500	1.48091	1.85195		1.85621	0.555588	Eukaryotic translation initiation factor 5B, putative, expressed
LOC_Os12g32240	1.40004	-0.704204		-0.311273	-0.41901	Eukaryotic translation initiation factor 5A, putative, expressed
LOC_Os07g02210	1.31717	-0.727077		0.111068	0.32445	Eukaryotic translation initiation factor 5A, putative, expressed
LOC_Os03g55150	1.22525	-0.19173		-0.201445	0.478203	Eukaryotic translation initiation factor 5A, putative, expressed
LOC_Os07g44620	1.58114	-0.061797		0.297665	0.710913	Eukaryotic translation initiation factor 6A, putative, expressed
LOC_Os03g10940	3.47029	-1.31052		0.166367	0.382938	Casein kinase II subunit alpha-2, putative, expressed
LOC_Os10g41520	1.57364	-0.242225		0.0662798	-0.787881	Casein kinase II subunit beta-4, putative, expressed
LOC_Os09g15770	1.11654	1.39838		0.126239	0.180342	CPuORF13 - conserved peptide uORF-containing transcript, expressed
LOC_Os02g05330	2.9151	0.837445		0.437407	0.734354	DEAD-box ATP-dependent RNA helicase, putative, expressed
LOC_Os06g38980	12.4087	8.73763		1.77555	2.33533	Polyadenylate-binding protein, putative, expressed
LOC_Os03g17030	10.1936	11.3699		-1.19312	NA	Polyadenylate-binding protein, putative, expressed
LOC_Os09g02700	2.61014	-0.192739		0.262256	0.854966	Polyadenylate-binding protein, putative, expressed
LOC_Os04g42600	1.77044	0.57653		1.5002	1.58431	Polyadenylate-binding protein, putative, expressed
LOC_Os08g22354	1.63331	0.322395		0.263156	-0.00598854	Polyadenylate-binding protein, putative, expressed
LOC_Os12g30520	10.3522	9.58563		1.91241	1.10655	Pumilio-family RNA binding repeat containing protein, expressed
LOC_Os12g38590	4.84169	-0.33746		0.385166	-0.254518	Pumilio-family RNA binding repeat containing protein, expressed
LOC_Os11g37090	4.0505	-2.46966		1.99311	1.76068	Pumilio-family RNA binding repeat domain containing protein, expressed
LOC_Os01g74030	2.33983	-1.76532		0.526524	-0.27949	Pumilio-family RNA binding protein, putative, expressed
LOC_Os01g62650	1.51246	0.181819		0.00624883	-0.0656874	Pumilio-family RNA binding protein, putative, expressed
LOC_Os12g31000	1.25352	-5.07682		-1.02319	5.1209	Pumilio-family RNA binding repeat domain containing protein, expressed
LOC_Os06g37440	3.42192	-0.841953		0.0899907	0.0943673	Elongation factor 1-gamma, putative, expressed
LOC_Os02g12800	2.16317	-0.457342		0.704552	0.435386	Elongation factor 1-gamma, putative, expressed
LOC_Os03g08010	2.63054	-0.792862		0.377023	0.39947	Elongation factor Tu, putative, expressed
LOC_Os03g08020	2.39399	-1.42932		0.121779	0.0494695	Elongation factor Tu, putative, expressed
LOC_Os03g08050	2.30758	-0.536105		0.24013	0.749549	Elongation factor Tu, putative, expressed
LOC_Os03g63410	2.02655	-0.459926		0.623902	0.739749	Elongation factor Tu, putative, expressed
LOC_Os12g35630	-5.62038	-1.6651		2.13208	-0.109478	Elongation factor TS family protein, expressed
LOC_Os03g59160	2.69634	-0.68359		-0.205033	0.403278	Elongation factor Protein, putative, expressed
LOC_Os03g29260	2.65956	0.1402		0.150423	-0.0148852	Elongation factor protein, putative, expressed
LOC_Os07g42300	2.6594	-0.499981		0.212721	0.137897	Elongation factor protein, putative, expressed
LOC_Os07g46750	2.64174	0.26839		0.19037	0.573152	Elongation factor protein, putative, expressed
LOC_Os04g40840	2.6161	-1.23568		0.219678	-0.15744	Elongator complex protein 3, putative, expressed
The value indicates Log2 Fold change in expression of the gene in direct-sown (treated) conditions over the transplanted (control) conditions.
	N22= Nagina 22
	IR64= IR 64.
	NA= No expression of the gene was detected.
