# Supplementary material for: RNA-seq analysis reveals the genes/pathways responsible for genetic plasticity of rice to varying environmental conditions on direct-sowing and transplanting
Source: Sci Rep. 2022 Feb 10;12:2241. doi: 10.1038/s41598-022-06009-w (PMC8831524; doi:10.1038/s41598-022-06009-w)
Supplement: Supplementary file 11 — Supplementary Table S10. [file 41598_2022_6009_MOESM11_ESM.xlsx]

## Sheet: Sheet1 (2)
RNA-seq analysis reveals the genes/pathways responsible for genetic plasticity of rice to varying environmental conditions on direct-sowing and transplanting
Suresh Kumar, Karishma Seem, Santosh Kumar, and Trilochan Mohapatra
Supplementary Table S10: Differential expression of genes involved in proteolysis in rice
Gene ID	N22 Leaf Log2 FC	IR64 Leaf Log2 FC		N22 Root Log2 FC	IR64 Root Log2 FC	Annotation
	Leaf			Root
LOC_Os04g03050	1.86747	10.5032		0.199198	-5.34943	OsSub34 - Putative Subtilisin homologue, expressed
LOC_Os04g47150	1.70766	5.25314		1.56177	2.41518	OsSub43 - Putative Subtilisin homologue, expressed
LOC_Os04g02980	NA	4.41571		-0.0553753	1.69868	OsSub33 - Putative Subtilisin homologue, expressed
LOC_Os02g17060	NA	3.55799		3.29873	2.47177	OsSub15 - Putative Subtilisin homologue, expressed
LOC_Os04g09720	0.402804	7.58563		0.976804	0.315649	OsSCP22 - Putative Serine Carboxypeptidase homologue, expressed
LOC_Os03g27530	NA	5.41571		1.78416	-1.76447	OsSCP16 - Putative Serine Carboxypeptidase homologue, expressed
LOC_Os06g51370	NA	5.41571		3.40307	4.13765	OsSCP38 - Putative Serine Carboxypeptidase homologue, expressed
LOC_Os05g50580	-2.50409	3.55799		1.26547	0.728015	OsSCP30 - Putative Serine Carboxypeptidase homologue, expressed
LOC_Os02g02320	1.26954	2.22829		0.391538	0.504066	OsSCP6 - Putative Serine Carboxypeptidase homologue, expressed
LOC_Os03g52040	0.343493	2.05815		0.00540402	0.826172	OsSCP19 - Putative Serine Carboxypeptidase homologue, expressed
LOC_Os07g43270	NA	6.41571		-1.83055	0.0932566	SKP1-like protein 1B, putative, expressed
LOC_Os07g22680	1.9386	5.41571		-0.345123	4.1209	SKP1-like protein 1B, putative, expressed
LOC_Os01g05120	-0.366583	6.41571		-0.0882899	1.13508	Ubiquitin fusion degradation protein, putative, expressed
LOC_Os05g51220	1.52566	3.29496		0.78416	-2.76447	Aspartic proteinase, putative, expressed
The value indicates Log2 Fold change in expression of the gene in direct-sown (treated) conditions over the transplanted (control) conditions.
	N22= Nagina 22
	IR64= IR 64.
	NA= No expression of the gene was detected.
