# Supplementary material for: RNA-seq analysis reveals the genes/pathways responsible for genetic plasticity of rice to varying environmental conditions on direct-sowing and transplanting
Source: Sci Rep. 2022 Feb 10;12:2241. doi: 10.1038/s41598-022-06009-w (PMC8831524; doi:10.1038/s41598-022-06009-w)
Supplement: Supplementary file 12 — Supplementary Table S11. [file 41598_2022_6009_MOESM12_ESM.xlsx]

## Sheet: Glucose metabolic process
RNA-seq analysis reveals the genes/pathways responsible for genetic plasticity of rice to varying environmental conditions on direct-sowing and transplanting
Suresh Kumar, Karishma Seem, Santosh Kumar, and Trilochan Mohapatra
Supplementary Table S11: Differential expression of the genes involved in carbohydrate metabolism/glucose catabolism in rice
Gene ID	N22 Leaf Log2 FC	IR64 Leaf Log2 FC		N22 Root Log2 FC	IR64 Root Log2 FC	Annotation
	Leaf			Root
LOC_Os09g30240	8.5533	NA		NA	-0.321781	Phosphofructokinase, putative, expressed
LOC_Os12g05110	3.20577	-0.381149		0.460233	1.13221	Pyruvate kinase, putative, expressed
LOC_Os07g08340	2.60876	-1.99129		0.131575	-0.207074	Pyruvate kinase, putative, expressed
LOC_Os06g45710	3.22122	1.7511		0.222245	0.406242	Phosphoglycerate kinase protein, putative, expressed
LOC_Os02g07260	2.73361	1.11512		0.68319	1.32246	Phosphoglycerate kinase protein, putative, expressed
LOC_Os01g09460	4.01358	1.43146		-0.0057829	-0.394031	Hexokinase, putative, expressed
LOC_Os01g52450	2.64566	-0.492631		-0.0103219	-0.319828	Hexokinase, putative, expressed
LOC_Os06g01590	4.74595	NA		0.0453756	1.84641	Lactate/malate dehydrogenase, putative, expressed
LOC_Os01g46070	3.06079	0.280399		0.516043	0.496204	Lactate/malate dehydrogenase, putative, expressed
LOC_Os04g02900	3.95396	0.590075		0.628481	-0.0797118	Dehydrogenase E1 component domain containing protein, expressed
LOC_Os06g11960	3.9386	NA		-0.0231944	4.1209	2,3-bisphosphoglycerate-dependent phosphoglycerate mutase, putative, expressed
LOC_Os01g60190	2.73575	-1.72078		0.923176	0.27418	2,3-bisphosphoglycerate-independent phosphoglycerate mutase, putative, expressed
LOC_Os05g40420	2.23019	-0.152498		1.24176	0.793696	2,3-bisphosphoglycerate-independent phosphoglycerate mutase, putative, expressed
LOC_Os02g51590	2.12818	1.20365		0.683758	-0.315117	Phosphoglycerate mutase, putative, expressed
LOC_Os05g33380	4.54165	0.575419		0.50561	0.82615	Fructose-bisphospate aldolase isozyme, putative, expressed
LOC_Os01g67860	3.72673	1.77067		0.533043	0.61063	Fructose-bisphospate aldolase isozyme, putative, expressed
LOC_Os01g62420	4.19561	-1.07409		-0.0904039	0.771436	Triosephosphate isomerase, cytosolic, putative, expressed
LOC_Os02g48360	4.03279	0.764925		0.50808	-0.783361	Pyrophosphate--fructose 6-phosphate 1-phosphotransferase subunit alpha, putative, expressed
LOC_Os06g13810	3.95247	-0.43164		0.527452	0.667005	Pyrophosphate--fructose 6-phosphate 1-phosphotransferase subunit beta, putative, expressed
LOC_Os08g25720	3.30771	-0.602469		0.491934	0.712374	Pyrophosphate--fructose 6-phosphate 1-phosphotransferase subunit alpha, putative, expressed
LOC_Os06g22060	2.99885	-0.183076		0.528448	0.443754	Pyrophosphate--fructose 6-phosphate 1-phosphotransferase subunit alpha, putative, expressed
LOC_Os07g49520	4.12479	0.479295		1.03479	0.888235	2-oxoglutarate dehydrogenase E1 component, mitochondrial precursor, putative, expressed
LOC_Os08g25734	3.9203	0.925662		0.936163	0.0697973	Glucose-1-phosphate adenylyltransferase large subunit, chloroplast precursor, putative
LOC_Os06g14510	3.15489	0.694412		0.319595	0.536515	Glucose-6-phosphate isomerase, putative, expressed
LOC_Os10g08550	3.6472	0.628892		0.570711	0.901487	Enolase, putative, expressed
LOC_Os07g41280	2.73674	0.000513722		0.0659642	-0.422497	6-phosphogluconolactonase, putative, expressed
LOC_Os08g43370	2.4768	0.673473		0.0919376	-0.37767	6-phosphogluconolactonase, putative, expressed
The value indicates Log2 Fold change in expression of the gene in direct-sown (treated) conditions over the transplanted (control) conditions.
	N22= Nagina 22
	IR64= IR 64.
	NA= No expression of the gene was detected.
