# Supplementary material for: RNA-seq analysis reveals the genes/pathways responsible for genetic plasticity of rice to varying environmental conditions on direct-sowing and transplanting
Source: Sci Rep. 2022 Feb 10;12:2241. doi: 10.1038/s41598-022-06009-w (PMC8831524; doi:10.1038/s41598-022-06009-w)
Supplement: Supplementary file 13 — Supplementary Table S12. [file 41598_2022_6009_MOESM13_ESM.xlsx]

## Sheet: cell_cycle_associated
RNA-seq analysis reveals the genes/pathways responsible for genetic plasticity of rice to varying environmental conditions on direct-sowing and transplanting
Suresh Kumar, Karishma Seem, Santosh Kumar, and Trilochan Mohapatra
Supplementary Table S12: Differential expression of cell-cycle and associated genes in rice
Gene ID	N22 Leaf Log2 FC	IR64 Leaf Log2 FC		N22 Root Log2 FC	IR64 Root Log2 FC	Annotation
	Leaf			Root
LOC_Os03g38010	10.4082	NA		1.16945	-0.984746	Nuf2 family protein, expressed
LOC_Os08g06600	2.98777	-2.46966		1.78416	-0.973858	Nuf2 family protein, expressed
LOC_Os11g40030	7.39802	0.45846		-1.25073	-2.0497	Cyclin-dependent kinase inhibitor, putative, expressed
LOC_Os06g07480	3.43843	-0.577164		-0.576273	0.406306	CDK-activating kinase assembly factor MAT1 family protein, expressed
LOC_Os03g04490	2.38344	0.125036		0.236913	0.360945	Cyclin-dependent kinase inhibitor, putative, expressed
LOC_Os03g05300	2.2454	-1.72741		-0.130971	-0.0341852	Cyclin-dependent kinases regulatory subunit 1, putative, expressed
LOC_Os04g40940	9.69681	NA		0.260865	-0.643709	Mitotic spindle checkpoint protein MAD2, putative, expressed
LOC_Os12g41350	6.13616	1.2075		0.690501	-0.368702	Meiotic asynaptic mutant 1, putative, expressed
LOC_Os02g52460	4.82258	-5.61192		0.266312	-2.61946	Zinc knuckle domain containing protein, expressed
LOC_Os02g55570	2.84169	-0.505014		0.312408	-0.0778556	Shugoshin-1, putative, expressed
LOC_Os01g59150	9.47409	0.807884		0.892072	-1.89131	Tubulin/FtsZ domain containing protein, putative, expressed
LOC_Os03g44420	6.735	0.844709		0.108478	1.2546	Tubulin/FtsZ domain containing protein, putative, expressed
LOC_Os11g14220	6.46063	1.10566		0.20796	-0.78351	Tubulin/FtsZ domain containing protein, putative, expressed
LOC_Os03g01530	4.65131	0.698411		0.740822	-0.175112	Tubulin/FtsZ domain containing protein, putative, expressed
LOC_Os05g37160	4.31019	0.89503		0.16139	-0.311402	Tubulin/FtsZ domain containing protein, putative, expressed
LOC_Os03g56810	2.77252	0.933384		0.086439	0.719678	Tubulin/FtsZ domain containing protein, putative, expressed
LOC_Os06g46000	2.27395	-1.13498		-0.171693	-1.41576	Tubulin/FtsZ domain containing protein, putative, expressed
LOC_Os02g57150	2.57473	-0.45581		-0.175862	0.692748	Tubulin-specific chaperone A, putative, expressed
LOC_Os09g32930	7.77148	NA		-0.385765	0.562742	Retrotransposon protein, putative, SINE subclass, expressed
The value indicates Log2 Fold change in expression of the gene in direct-sown (treated) conditions over the transplanted (control) conditions.
	N22= Nagina 22
	IR64= IR 64.
	NA= No expression of the gene was detected.
