# Supplementary material for: RNA-seq analysis reveals the genes/pathways responsible for genetic plasticity of rice to varying environmental conditions on direct-sowing and transplanting
Source: Sci Rep. 2022 Feb 10;12:2241. doi: 10.1038/s41598-022-06009-w (PMC8831524; doi:10.1038/s41598-022-06009-w)
Supplement: Supplementary file 14 — Supplementary Table S13. [file 41598_2022_6009_MOESM14_ESM.xlsx]

## Sheet: Sheet2
RNA-seq analysis reveals the genes/pathways responsible for genetic plasticity of rice to varying environmental conditions on direct-sowing and transplanting
Suresh Kumar, Karishma Seem, Santosh Kumar, and Trilochan Mohapatra
Supplementary Table S13: Differential expression of gene involved in chromatin assembly and epigenetic modifications in rice
Gene ID	N22 Leaf Log2 FC	IR64 Leaf Log2 FC		N22 Root Log2 FC	IR64 Root Log2 FC	Annotation
	Leaf			Root
LOC_Os05g33554	13.8576	NA		-0.00169386	0.845946	Methyl-binding domain protein MBD, putative, expressed
LOC_Os07g08500	8.93496	0.557996		1.20664	-0.246545	C-5 cytosine-specific DNA methylase, putative, expressed
LOC_Os09g31380	9.59322	-6.69762		-0.00776484	-3.36416	JmjC domain-containing protein 5, putative, expressed
LOC_Os02g58210	3.10817	0.973033		0.623168	-0.736819	JmjC domain containing protein, expressed
LOC_Os03g05710	3.56872	-4.31237		0.0216047	-0.728243	Acetyltransferase, GNAT family, putative, expressed
LOC_Os03g51230	3.4108	0.0401473		1.41121	0.567959	SNF2 family N-terminal domain containing protein, expressed
LOC_Os02g38300	1.58338	0.154728		0.288527	0.305198	SNF7 domain containing protein, putative, expressed
LOC_Os02g36710	2.11448	-0.795513		0.369867	0.662344	SET, putative, expressed
LOC_Os02g38060	1.86056	-0.274157		-0.0231949	-0.505857	Methyltransferase domain containing protein, expressed
LOC_Os05g41172	1.27221	0.440128		0.378683	-0.0281963	Histone-lysine N-methyltransferase, H3 lysine-9 specific SUVH1, putative
LOC_Os02g56020	1.2157	-1.28178		-0.252431	-0.0171364	Methyltransferase, putative, expressed
LOC_Os06g06480	10.2217	0.857556		0.244285	-0.290417	Core histone H2A/H2B/H3/H4 domain containing protein, putative, expressed
LOC_Os05g02300	5.34891	-1.46966		0.655273	-0.00439227	Core histone H2A/H2B/H3/H4 domain containing protein, putative, expressed
LOC_Os03g02780	4.70048	1.85756		0.562759	1.09936	Core histone H2A/H2B/H3/H4 domain containing protein, putative, expressed
LOC_Os03g51200	4.35174	-0.126503		-0.472387	1.8395	Core histone H2A/H2B/H3/H4 domain containing protein, putative, expressed
LOC_Os08g38300	4.05984	-0.026967		0.843202	1.49783	Core histone H2A/H2B/H3/H4 domain containing protein, putative, expressed
LOC_Os02g45940	4.00446	-0.411631		0.577809	-1.44731	Core histone H2A/H2B/H3/H4 domain containing protein, putative, expressed
LOC_Os05g39050	3.62489	1.14827		0.658702	2.28664	Core histone H2A/H2B/H3/H4 domain containing protein, putative, expressed
LOC_Os03g17100	3.11953	-0.458306		0.609152	-1.23017	Core histone H2A/H2B/H3/H4 domain containing protein, putative, expressed
LOC_Os05g38740	2.93433	0.00104742		0.605518	2.79568	Core histone H2A/H2B/H3/H4 domain containing protein, putative, expressed
LOC_Os08g33100	2.35483	-0.316474		0.495747	0.0448932	Core histone H2A/H2B/H3/H4, putative, expressed
LOC_Os07g36500	2.23288	-1.03553		0.537121	1.45204	Core histone H2A/H2B/H3/H4 domain containing protein, putative, expressed
LOC_Os07g36130	2.12306	-0.327885		-0.04864	0.529106	Core histone H2A/H2B/H3/H4, putative, expressed
LOC_Os12g22680	10.4163	NA		0.976804	NA	Histone H3, putative, expressed
LOC_Os06g06510	4.13254	NA		0.795358	-2.59231	Histone H3, putative, expressed
LOC_Os12g22650	4.10852	NA		NA	NA	Histone H3, putative, expressed
LOC_Os05g41080	3.09086	0.879924		0.0365114	0.140562	Histone H3, putative, expressed
LOC_Os04g38620	2.96474	-0.283835		0.143302	0.213419	NAP domain containing protein, putative, expressed
LOC_Os06g05660	2.60496	-0.619646		0.935964	0.753679	NAP domain containing protein, putative, expressed
LOC_Os03g51600	5.17085	0.953969		0.38735	-0.651023	Tubulin/FtsZ domain containing protein, putative, expressed
LOC_Os07g38730	3.07541	0.273102		1.26783	0.356179	Tubulin/FtsZ domain containing protein, putative, expressed
LOC_Os02g37520	3.52356	NA		0.469321	1.35931	RNA-binding protein FUS, putative, expressed
LOC_Os02g06480	2.88461	-1.49729		0.372069	0.166409	SCO1 protein homolog, mitochondrial precursor, putative, expressed
The value indicates Log2 Fold change in expression of the gene in direct-sown (treated) condition over the transplanted (control) condition.
	N22= Nagina 22
	IR64= IR 64.
	NA= No expression of the gene was observed
