# Supplementary material for: RNA-seq analysis reveals the genes/pathways responsible for genetic plasticity of rice to varying environmental conditions on direct-sowing and transplanting
Source: Sci Rep. 2022 Feb 10;12:2241. doi: 10.1038/s41598-022-06009-w (PMC8831524; doi:10.1038/s41598-022-06009-w)
Supplement: Supplementary file 15 — Supplementary Table S14. [file 41598_2022_6009_MOESM15_ESM.xlsx]

## Sheet: Sheet2
RNA-seq analysis reveals the genes/pathways responsible for genetic plasticity of rice to varying environmental conditions on direct-sowing and transplanting
Suresh Kumar, Karishma Seem, Santosh Kumar, and Trilochan Mohapatra
Supplementary Table S14: Differential expression of gene involved in chromatin assembly and epigenetic modifications in rice cultivars under different planting methods
Gene ID	N22 Leaf Log2 FC	IR64 Leaf Log2 FC		N22 Root Log2 FC	IR64 Root Log2 FC	Annotation	N22 Leaf Log2 FC	IR64 Leaf Log2 FC		N22 Root Log2 FC	IR64 Root Log2 FC
	Transplanted Vs. Direct-sown						Direct-sown Vs. Transplanted
	Leaf			Root			Leaf			Root
LOC_Os05g33554	13.8576	NA		-0.00169386	0.845946	Methyl-binding domain protein MBD	0.0721624	NA		NA	1.18211
LOC_Os07g08500	8.93496	0.557996		1.20664	-0.246545	C-5 cytosine-specific DNA methylase	0.11192	1.79213		0.82875	-4.05605
LOC_Os09g31380	9.59322	-6.69762		-0.00776484	-3.36416	JmjC domain-containing protein 5	0.10424	-0.149307		NA	-0.297251
LOC_Os02g58210	3.10817	0.973033		0.623168	-0.736819	JmjC domain containing protein	0.321733	1.02771		1.6047	-1.35719
LOC_Os03g05710	3.56872	-4.31237		0.0216047	-0.728243	Acetyltransferase, GNAT family	0.280213	-0.231891		NA	-1.37317
LOC_Os03g51230	3.4108	0.0401473		1.41121	0.567959	SNF2 family N-terminal domain containing protein	0.293187	NA		0.708613	1.76069
LOC_Os02g38300	1.58338	0.154728		0.288527	0.305198	SNF7 domain containing protein, putative, expressed	0.631562	6.46296		3.46587	3.27656
LOC_Os02g36710	2.11448	-0.795513		0.369867	0.662344	SET, putative, expressed	0.472929	-1.25705		2.70368	1.50979
LOC_Os02g38060	1.86056	-0.274157		-0.0231949	-0.505857	Methyltransferase domain containing protein	0.537473	-3.64754		NA	-1.97684
LOC_Os05g41172	1.27221	0.440128		0.378683	-0.0281963	Histone-lysine N-methyltransferase, H3 Lys-9 specific SUVH1	0.786031	2.27206		2.64073	NA
LOC_Os02g56020	1.2157	-1.28178		-0.252431	-0.0171364	Methyltransferase, putative, expressed	0.822571	-0.780165		-3.96148	NA
LOC_Os06g06480	10.2217	0.857556		0.244285	-0.290417	Core histone H2A/H2B/H3/H4 domain containing protein	0.0978314	1.1661		0.803674	-3.44332
LOC_Os05g02300	5.34891	-1.46966		0.655273	-0.00439227	Core histone H2A/H2B/H3/H4 domain containing protein	0.186954	NA		1.52608	NA
LOC_Os03g02780	4.70048	1.85756		0.562759	1.09936	Core histone H2A/H2B/H3/H4 domain containing protein	0.212744	0.538342		1.77696	0.909623
LOC_Os03g51200	4.35174	-0.126503		-0.472387	1.8395	Core histone H2A/H2B/H3/H4 domain containing protein	0.229793	NA		-2.11691	0.543626
LOC_Os08g38300	4.05984	-0.026967		0.843202	1.49783	Core histone H2A/H2B/H3/H4 domain containing protein	0.246315	NA		1.18595	0.667634
LOC_Os02g45940	4.00446	-0.411631		0.577809	-1.44731	Core histone H2A/H2B/H3/H4 domain containing protein	0.249721	-2.42936		1.73068	-0.690936
LOC_Os05g39050	3.62489	1.14827		0.658702	2.28664	Core histone H2A/H2B/H3/H4 domain containing protein	0.27587	0.870874		1.51814	0.437323
LOC_Os03g17100	3.11953	-0.458306		0.609152	-1.23017	Core histone H2A/H2B/H3/H4 domain containing protein	0.320561	-2.18195		1.64163	-0.812893
LOC_Os05g38740	2.93433	0.00104742		0.605518	2.79568	Core histone H2A/H2B/H3/H4 domain containing protein	0.340794	NA		1.65148	0.357695
LOC_Os08g33100	2.35483	-0.316474		0.495747	0.0448932	Core histone H2A/H2B/H3/H4, putative, expressed	0.424659	-3.15982		2.01716	NA
LOC_Os07g36500	2.23288	-1.03553		0.537121	1.45204	Core histone H2A/H2B/H3/H4 domain containing protein	0.447852	-0.96569		1.86178	0.688688
LOC_Os07g36130	2.12306	-0.327885		-0.04864	0.529106	Core histone H2A/H2B/H3/H4, putative, expressed	0.471017	-3.04985		NA	1.88998
LOC_Os12g22680	10.4163	NA		0.976804	NA	Histone H3, putative, expressed	0.096003	NA		1.02375	NA
LOC_Os06g06510	4.13254	NA		0.795358	-2.59231	Histone H3, putative, expressed	0.241982	NA		1.2573	-0.385756
LOC_Os12g22650	4.10852	NA		NA	NA	Histone H3, putative, expressed	0.243397	NA		NA	NA
LOC_Os05g41080	3.09086	0.879924		0.0365114	0.140562	Histone H3, putative, expressed	0.323535	1.13646		NA	NA
LOC_Os04g38620	2.96474	-0.283835		0.143302	0.213419	NAP domain containing protein, putative, expressed	0.337298	-3.52317		6.97826	4.68563
LOC_Os06g05660	2.60496	-0.619646		0.935964	0.753679	NAP domain containing protein, putative, expressed	0.383884	-1.61382		1.06842	1.32683
LOC_Os03g51600	5.17085	0.953969		0.38735	-0.651023	Tubulin/FtsZ domain containing protein, putative	0.193392	1.04825		2.58165	-1.53604
LOC_Os07g38730	3.07541	0.273102		1.26783	0.356179	Tubulin/FtsZ domain containing protein, putative	0.32516	3.66164		0.788749	2.80758
LOC_Os02g37520	3.52356	NA		0.469321	1.35931	RNA-binding protein FUS, putative, expressed	0.283804	NA		2.13074	0.735667
LOC_Os02g06480	2.88461	-1.49729		0.372069	0.166409	SCO1 protein homolog, mitochondrial precursor	0.346667	-0.667875		2.68767	6.00928
	Control= Transplanted rice					N22= Nagina 22	Control= Direct-sown rice
	Treatment= Direct-sown rice					IR64= IR 64.	Treatment= Transplanted rice
						NA= No expression of the gene was observed
