# Supplementary material for: RNA-seq analysis reveals the genes/pathways responsible for genetic plasticity of rice to varying environmental conditions on direct-sowing and transplanting
Source: Sci Rep. 2022 Feb 10;12:2241. doi: 10.1038/s41598-022-06009-w (PMC8831524; doi:10.1038/s41598-022-06009-w)
Supplement: Supplementary file 16 — Supplementary Table S15. [file 41598_2022_6009_MOESM16_ESM.xlsx]

## Sheet: Sheet1
RNA-seq analysis reveals the genes/pathways responsible for genetic plasticity of rice to varying environmental conditions on direct-sowing and transplanting
Suresh Kumar, Karishma Seem, Santosh Kumar, and Trilochan Mohapatra
Supplementary Table S15: Differential expression of some of the important genes on direct-sowing of rice
Gene ID	N22 Leaf Log2 FC	IR64 Leaf Log2 FC		N22 Root Log2 FC	IR64 Root Log2 FC	Annotation	Role
	Leaf			Root
LOC_Os05g36050	11.3469	6.00067		-0.132983	-4.22867	Serine/threonine-protein kinase, putative, expressed
LOC_Os05g35760	9.76831	NA		NA	6.12089	Serine/threonine-protein kinase SAPK4, putative, expressed
LOC_Os11g06140	9.13334	7.73763		0.642559	0.533829	Serine/threonine-protein kinase WNK4, putative, expressed
LOC_Os05g35770	8.04711	NA		2.41949	4.1209	Serine/threonine-protein kinase SAPK4, putative, expressed
LOC_Os02g34430	7.87853	2.97303		0.814138	-1.43948	Serine/threonine-protein kinase, putative, expressed	TOR signaling
LOC_Os03g17550	7.85456	-0.529467		-0.406524	-0.112834	Serine/threonine-protein kinase, putative, expressed
LOC_Os07g44360	7.02605	NA		3.53139	-1.04425	Serine/threonine-protein kinase Haspin, putative, expressed
LOC_Os05g33080	7.00468	8.00067		1.58978	-1.32178	Serine/threonine-protein kinase, putative, expressed
LOC_Os10g01560	6.58245	11.9856		-3.46588	-5.34943	Serine/threonine-protein kinase, putative, expressed
LOC_Os05g46480	10.4464	2.14296		-0.701267	-0.262075	Late embryogenesis abundant protein, group 3, putative, expressed
LOC_Os07g17120	7.77148	7.73763		-3.46588	NA	Late embryogenesis abundant protein, putative, expressed
LOC_Os06g21910	7.12841	-1.46966		-2.93008	-0.788099	Late embryogenesis abundant group 1, putative, expressed	Early plant growth and development, and in protecting cells from abiotic stress
LOC_Os04g49980	6.79657	-3.05462		-0.608157	-0.705925	Late embryogenesis abundant group 1, putative, expressed
LOC_Os08g23870	6.77668	-1.46966		NA	-1.39565	Late embryogenesis abundant group 1, putative, expressed
LOC_Os08g05710	5.98299	-6.08436		0.355317	-0.556998	ABC transporter, ATP-binding protein, putative, expressed
LOC_Os08g05690	5.18652	-0.419284		0.266312	-0.00439227	ABC transporter, ATP-binding protein, putative, expressed	Transport
LOC_Os03g01290	4.26052	NA		-2.60816	-6.77299	Peptide transporter PTR2, putative, expressed
LOC_Os11g04954	5.5229	-1.4864		0.572415	2.48168	DNA repair protein Rad51, putative, expressed
LOC_Os02g35450	3.11062	-1.02697		0.279368	-0.973858	DNA repair protein Rad51, putative, expressed
LOC_Os02g56130	3.4132	-0.49677		0.591561	-0.0241007	PCNA - Putative DNA replicative polymerase clamp, expressed
LOC_Os08g05840	2.16066	0.501065		1.10521	0.292117	DNA topoisomerase 1, putative, expressed	DNA replication/repair
LOC_Os08g06620	2.13977	1.75064		0.536233	2.87223	DNA polymerase delta subunit 4 family, putative, expressed
LOC_Os10g29660	2.35918	-0.606693		-0.471147	0.542959	TATA-binding protein, putative, expressed
LOC_Os02g35329	-2.82601	1.38807		5.00445	0.891213	RING-H2 finger protein ATL3F, putative, expressed
LOC_Os01g73770	1.9386	NA		5.18366	2.95087	Dehydration-responsive element-binding protein, putative, expressed
LOC_Os04g48330	-0.256159	0.651105		3.9432	1.45745	Ethylene-responsive transcription factor ERF027, putative, expressed
LOC_Os06g03670	1.90899	1.71		2.45549	2.69583	Dehydration-responsive element-binding protein, putative, expressed
LOC_Os02g45450	-1.0593	1.61046		2.04431	2.15279	Dehydration-responsive element-binding protein, putative, expressed	Drought tolerance
LOC_Os04g48350	0.51976	0.207498		1.5883	0.319688	Dehydration-responsive element-binding protein, putative, expressed
LOC_Os06g03750	1.69056	0.344216		0.239473	0.0488621	Dehydration response related protein, putative, expressed
LOC_Os05g14240	1.64148	-4.49551		0.00108175	-1.88321	Aquaporin protein, putative, expressed
LOC_Os04g57610	2.15234	3.88219		-0.593103	-0.566305	Auxin response factor, putative, expressed
LOC_Os02g05060	1.9386	4.41571		2.25479	-4.34943	OsSAUR5 - Auxin-responsive SAUR gene family member, expressed	Root system architecture
LOC_Os02g05050	1.50874	-3.05462		-0.358917	-0.743362	OsSAUR4 - Auxin-responsive SAUR gene family member, expressed
LOC_Os03g03510	1.4996	2.6322		2.59965	1.71232	CAMK_KIN1/SNF1/Nim1_like.15 - calcium/calmodulin depedent kinases
LOC_Os12g02200	-0.120758	-0.305503		1.18626	-0.084742	CAMK_KIN1/SNF1/Nim1_like.6 - calcium/calmodulin depedent kinases	Root-knot nematode tolerance
LOC_Os01g52050	1.3176	1.18974		0.379069	-0.934758	Systemin receptor SR160 precursor, putative, expressed
The value indicates Log2 Fold change in expression of the gene in direct-sown (treated) condition over the transplanted (control) condition.
	N22= Nagina 22
	IR64= IR 64.
	NA= No expression of the gene was observed
