# Supplementary material for: RNA-seq analysis reveals the genes/pathways responsible for genetic plasticity of rice to varying environmental conditions on direct-sowing and transplanting
Source: Sci Rep. 2022 Feb 10;12:2241. doi: 10.1038/s41598-022-06009-w (PMC8831524; doi:10.1038/s41598-022-06009-w)
Supplement: Supplementary file 17 — Supplementary Table S16. [file 41598_2022_6009_MOESM17_ESM.xlsx]

## Sheet: Sheet1
RNA-seq analysis reveals the genes/pathways responsible for genetic plasticity of rice to varying environmental conditions on direct-sowing and transplanting
Suresh Kumar, Karishma Seem, Santosh Kumar, and Trilochan Mohapatra
Supplementary Table S16: Different genes belonging to different QTLs associated with better performance of rice on dry/direct-sowing
Ogro ID	Gene/Locus ID	Gene	Gene symbol	Site of action	Chromosome	Proof of function	Functions	doi
21	Os08g0101000	Iron deficiency-responsive cis-acting element1	IDEF1	Shoot seedling	8	Others	Germination rate. Seedling growth.	10.1111/j.1365-313X.2011.04772.x
9	Os02g0559800	Elicitor 5	EL5	Root	2	Others	Maintenance of cell viability of root primordia.	10.1111/j.1365-313X.2007.03120.x
14	Os02g0561800	Elicitor 5	EL5	Root	2	Others	Maintenance of cell viability of root primordia.	10.1111/j.1365-313X.2007.03120.x
17	Os12g0601400	OsIAA3	OsIAA3	Culm leaf	12	Others	Crown root development. Gravitropism. Leaf blade length. Leaf formation.	10.1111/j.1365-313X.2006.02693.x
21	Os08g0101000	Iron deficiency-responsive cis-acting element1	IDEF1	Shoot seedling	8	Others	Germination rate. Seedling growth.	10.1111/j.1365-313X.2011.04772.x
21	Os08g0101000	Iron deficiency-responsive cis-acting element1	IDEF1	Shoot seedling	8	Others	Germination rate. Seedling growth.	10.1111/j.1365-313X.2011.04772.x
86	Os03g0186600	MADS domain-containing protein 1	OsMDP1	Shoot seedling	3	Knockdown	Primary root elongation. Coleoptile elongation. Leaf angle. Brassinosteroid sensitivity.	10.1111/j.1365-313X.2006.02804.x
146	Os06g0597400	Pinhead 1	OsPNH1	Shoot seedling	6	Knockdown	Maintainance of shoot apical meristem. Leaf development.	10.1046/j.1365-313X.2002.01279.x
325	Os01g0550100	Ubiquitin specific protease 6	osubp6	Shoot seedling	1	Mutant	Growth speed during seedling stage.	10.1007/s10059-009-0138-4
399	Os02g0568200	Coleoptile phototropism 1	Cpt1	Shoot seedling	2	Mutant	Root and seedling phototropism. Auxin translocation.	10.1105/tpc.104.028357
1002	Os03g0727000	Oryza sativa homeobox 1	OSH1	Shoot seedling	3	Overexpression	Shoot organization. Leaf blade formation.	10.1006/dbio.2000.9624
1039	Os05g0213500	OsPYL/RCAR5	OsPYL/RCAR5	Shoot seedling	5	Overexpression	Sensitivity to ABA during germination and early seedling stage.	10.1093/jxb/err338
1101	Os08g0540400	Calcium-dependent protein kinase21	OsCPK21	Shoot seedling	8	Overexpression	Salinity tolerance. ABA sensitivity during seedling stage.	10.1007/s11103-010-9717-1
1398	Os03g0128700	Calcium-dependent protein kinase 1	OsCDPK1	Shoot seedling	3	Knockdown/Overexpression	Drought tolerance. Seedling elongation. Grain size.	10.1007/s11103-012-0006-z
