# Supplementary material for: RNA-seq analysis reveals the genes/pathways responsible for genetic plasticity of rice to varying environmental conditions on direct-sowing and transplanting
Source: Sci Rep. 2022 Feb 10;12:2241. doi: 10.1038/s41598-022-06009-w (PMC8831524; doi:10.1038/s41598-022-06009-w)
Supplement: Supplementary file 18 — Supplementary Table S17. [file 41598_2022_6009_MOESM18_ESM.xlsx]

## Sheet: Sheet1
RNA-seq analysis reveals the genes/pathways responsible for genetic plasticity of rice to varying environmental conditions on direct-sowing and transplanting
Suresh Kumar, Karishma Seem, Santosh Kumar, and Trilochan Mohapatra
Supplementary Table S17: Differential expression of genes belonging to different QTLs associated with performance of rice on direct-sowing
Gene ID	N22 Leaf Log2 FC	IR64 Leaf Log2 FC		N22 Root Log2 FC	IR64 Root Log2 FC	Annotation
LOC_Os08g01090	1.95283	-0.0864681		0.349514	-0.386551	B3 DNA binding domain containing protein, expressed
LOC_Os02g35329	-2.82601	1.38807		5.00445	0.891213	RING-H2 finger protein ATL3F, putative, expressed
LOC_Os02g35347	-3.75201	-0.469662		7.00444	1.27726	RING-H2 finger protein ATL3F, putative
LOC_Os12g40900	8.93859	10.4157		1.0481	0.158107	OsIAA31 - Auxin-responsive Aux/IAA gene family member, expressed
LOC_Os12g40900	8.93859	10.4157		1.0481	0.158107	OsIAA31 - Auxin-responsive Aux/IAA gene family member, expressed
LOC_Os08g01090	1.95283	-0.0864681		0.349514	-0.386551	B3 DNA binding domain containing protein, expressed
LOC_Os01g18860	-0.814496	0.469535		0.41054	0.436713	S-adenosylmethionine synthetase, putative, expressed
LOC_Os08g01090	1.95283	-0.0864681		0.349514	-0.386551	B3 DNA binding domain containing protein, expressed
LOC_Os03g08754	-1.30178	-0.993266		-1.16236	0.353557	OsMADS47 - MADS-box family gene with MIKCc type-box, expressed
LOC_Os06g39640	-1.79359	-0.394942		0.543653	-0.105102	PINHEAD, putative, expressed
LOC_Os01g36930	1.40805	0.437572		0.727676	0.475334	ubiquitin carboxyl-terminal hydrolase 6, putative, expressed
LOC_Os02g35970	0.712231	-0.834322		-5.46588	-5.85193	BTBN2 - Bric-a-Brac, Tramtrack, Broad Complex BTB domain with non-phototropic hypocotyl 3 NPH3
LOC_Os05g45420	-0.522185	0.65246		0.175914	0.289158	CAMK_KIN1/SNF1/Nim1_like_AMPKh.3 - CAMK includes calcium/calmodulin depedent protein kinases
LOC_Os03g51690	11.586	11.4601		2.41949	-4.76447	Homeobox domain containing protein, expressed
LOC_Os05g12260	-1.60565	-1.15159		-0.217869	-0.392171	CAPIP1, putative, expressed
LOC_Os08g42750	8.733	6.25843		4.29873	4.49392	CAMK_CAMK_like.37 - CAMK includes calcium/calmodulin depedent protein kinases, expressed
LOC_Os03g03660	-0.111936	1.36563		0.493222	-0.264625	CAMK_CAMK_like.17 - CAMK includes calcium/calmodulin depedent protein kinases, expressed
The value indicates Log2 Fold change in expression of the gene in direct-sown (treated) conditions over the transplanted (control) conditions.
	N22= Nagina 22
	IR64= IR 64.
